# Supplementary material for: The ABA-induced NAC transcription factor MdNAC1 interacts with a bZIP-type transcription factor to promote anthocyanin synthesis in red-fleshed apples
Source: Hortic Res. 2023 Mar 15;10(5):uhad049. doi: 10.1093/hr/uhad049 (PMC10186271; doi:10.1093/hr/uhad049)
Supplement: Web_Material_uhad049 [file web_material_uhad049.zip]

Archive with 3 entries (3 files):
- Supplemental File.txt
- Supplemental Table.xlsx
- Supplementary Figure.pdf
