# Supplementary material for: The ABA-induced NAC transcription factor MdNAC1 interacts with a bZIP-type transcription factor to promote anthocyanin synthesis in red-fleshed apples
Source: Hortic Res. 2023 Mar 15;10(5):uhad049. doi: 10.1093/hr/uhad049 (PMC10186271; doi:10.1093/hr/uhad049)
Supplement: Web_Material_uhad049 [file web_material_uhad049.zip › Supplemental File.txt]

>MdNAC1
ATGGAGGCAAAACGAAGCTCTGACCTTCCCCCTGGTTTTAGATTCCACCCAACTGATGAGGAACTCATCGTTTTTTACCTAAAAAACCAAGCCTCCTCAAGGCCCTGCCCTGTGTCCATCATCCCAGAGGTTGATATTTACAAGTTTGACCCGTGGGAGTTGCCTGAGAAGGCAGAGTTTGGAGAAAACGAATGGTACTTCTTCACCCCGAGAGACCGAAAGTACCCGAACGGGGTACGCCCGAATCGGGCAACCGTATCGGGTTACTGGAAAGCCACGGGAACAGACAAGGCAATTTACAGCGAGTCCAAGTACGTGGGGGTGAAGAAAGCTCTCGTGTTTTACCAGGGCAGGCCGCCAAAGGGGGTCAAGTCGGACTGGATTATGCACGAGTATCGCTTAAGCGACTCGCGAAAACAACAACCCAACAAGCACCTCGGGTCCATGAGACTGGATGATTGGGTCCTCTGCAGGATCTACAAAAAAAAGCATCCGGGCAAAGCTTATCTGGATCAAAAAGTGGAAGAAGATCAAAAAATTGAGATGAGAACACCAGAAACGGCGAAAGCCAATGAGGAACAAGTGATGTTGAAATTTCCACGGGCCTGTTCGATAACTAGCTTACTGGACATGGACTACTTGGGCCCGATCTCCCAACTTTTTAGTGACAATATTTCTGGATACGATTTTCAGACCAGCATGGCCGGCGCAGGAGCCGGCCAGGCTCAAATGTTTCAGTTCGGTGAAGTGCCGAATTACCAAAACACGACGGACTCCGGAAAATTCCAAGTGACGTCGGCTCAGACTAGCGTTTTTAACCACCAACCGTGGTTTGGACCGTAA
>VvNAC29
ATGGATGGAAAAGGCAGCTCTCAACTTCCTCCCGGTTTTAGATTCCACCCCACCGACGAGGAACTCATCATGTATTACCTCAAAAACCAAGCCACTTCCAAGCCATGCCCCGTATCCATTATCCCCGAAGTGGATATCTACAAATTCGAGCCTTGGGAATTGCCTGAGAAGGCGGAATTTGGAGAAAATGAGTGGTATTTCTTTAGCCCGCGTGACCGTAAGTATCCCAATGGGGCTAGACCCAACCGAGCTACAGTGTCCGGCTACTGGAAAGCCACAGGGACAGACAAGGCAATCTACAGTGGGGCTAAGTATGTGGGGGTGAAAAAGGCTCTTGTGTTCTACAAGGGTAGGCCTCCTAAGGGCATTAAGACCGATTGGATTATGCATGAATATCGCCTTAGTGATTCAAGGCCACGCCCCAAGAAGCACAATGGTTCCATGAGATTGGATGATTGGGTGCTATGTAGGATCTATAAGAAGAAGCATGTGGGGAGAATTTTGGAAGAGAAAGAAGAAAATTTAGGTCCCCAAATACCCGTTACAAATTCAGATGATGGCGGTGAGCAGCACCAGGTGAAATTTCCAAGGACTTTTTCCCTTGCTCATTTATTGGACATGGAATACTTGGGTCCAATTTCACAACTTCTAGGTGACAATTCATACCATTCAGCCTTTGATTTCCAAGGCACCATAAGCAATATTGCCGGAACCGACCCCCCTGGCGTGGACAAATTCGAGTTATTCCAACTGCCATGCCAATACAACGATTCAACCAAGTTCCAAGTGAATCAGAATCACATTCCGAACCAGCCTCTATTTGTGAACCCAGTGTATGAATTTCAGTGA
>PyNAC1
ATGGAGGCAAAACGAAGCTCTGACCTTCCCCCTGGTTTTAGATTCCACCCAACTGATGAGGAACTCATCGTTTTTTACCTAAAAAACCAAGCCTCCTCAAGGCCCTGCCCTGTGTCCATCATCCCAGAGGTTGATATTTACAAGTTTGACCCGTGGGAGTTGCCTGAGAAGGCAGAGTTTGGAGAAAACGAATGGTACTTCTTCACCCCGAGAGACCGAAAGTACCCGAACGGGGTACGCCCGAATCGGGCAACCGTATCGGGTTACTGGAAAGCCACGGGAACAGACAAGGCAATTTACAGCGAGTCCAAGTACGTGGGGGTGAAGAAAGCTCTCGTGTTTTACCAGGGCAGGCCGCCAAAGGGGGTCAAGTCGGACTGGATTATGCACGAGTATCGCTTAAGCGACTCGCGAAAACAACAACCCAACAAGCACCTCGGGTCCATGAGACTGGATGATTGGGTCCTCTGCAGGATCTACAAAAAAAAGCATCCGGGCAAAGCTTATCTGGATCAAAAAGTGGAAGAAGATCAAAAAATTGAGATGAGAACACCAGAAACGGCGAAAGCCAATGAGGAACAAGTGATGTTGAAATTTCCACGGGCCTGTTCGATAACTAGCTTACTGGACATGGACTACTTGGGCCCGATCTCCCAACTTTTTAGTGACAATATTTCTGGATACGATTTTCAGACCAGCATGGCCGGCGCAGGAGCCGGCCAGGCTCAAATGTTTCAGTTCGGTGAAGTGCCGAATTACCAAAACACGACGGACTCCGGAAAATTCCAAGTGACGTCGGCTCAGACTAGCGTTTTTAACCACCAACCGTGGTTTGGACCGTAA
>FvNAC29
ATGGAAGCCAATAGTAGCTCTGGACTTCCTCCTGGTTTTAGGTTCCACCCAACTGATGAGGAACTCATTGTGTACTACCTCAAAAACCAAGCCATTTCTAAGCCGTGCCCTGTCTCCATCATCCCAGAAGTCGATATCTACAAGTTTGATCCCTGGCAATTGCCTGAGAAAGCAGAGTTTGGAGAGAACGAATGGTACTTCTTCAGCCCCCGGGACCGGAAGTACCCGAACGGAGTCCGCCCAAATCGCGCCACCGTGTCGGGTTATTGGAAGGCCACCGGCACAGACAAGGCAATTCACAGTGCGTCTAAGTATGTGGGGGTGAAGAAGGCTCTTGTTTTCTACAAGGGTAGACCACCAAAGGGGATCAAGACAGATTGGATTATGCACGAGTATCGGTTAAGCGACTCGAAAAGACAAGCCACCAAGCAACTTGGATCCATGAGACTGGATGATTGGGTCCTGTGTAGGATCTATAAGAAGAGGCATGTCAACAAGGCTTATATGGACCCAAAACTTGAAGATTCAAGTCCCCAAATGGATCATTTTACAGCTGCTAATGATGTCAAAGAGGAACACGGGGTGAATTTCCCAAGGAATTTTTCCATTAGTAGCTTTCTGGACATGGATTACTTGGGACCAATTTCCCAGCTTTTGAATGAAAATCCGACCTATGATTTCCAGAACATGCTGGCTAGCAATGCAGGACTAAATGGCCAGACGTTCCAGTATGGTGATCAAATCCCATACCAAAGCGCAGACTCGGGGAAGTTCCAATTGATGAATCAGAGTAATAGCACCTTTAACCAACCATTATTTGTGAATCCAGCGTACAACAACAACAACATGAATGGTTTGAACCACTAA
>AtNAC1L
ATGGAGGAGACAGAAAAGAATAAGGGCAGCATAAGTATGGTTGAGGCTAATCTACCTCCTGGTTTTAGATTCCATCCTAGAGACGACGAGCTCGTCTGTGACTACTTAATGAGAAGAACCGTTCGCAGCCTCTATCAACCAGTTGTCTTGATCGACGTCGATCTTAACAAATGCGAGCCTTGGGACATTCCTCAAACGGCGAGAGTGGGAGGGAAAGAATGGTACTTTTACAGCCAAAAAGACCGTAAATACGCAACAGGCTACAGAACAAACCGGGCTACGGCCACCGGTTATTGGAAAGCCACCGGGAAAGATAGAGCAATCCAAAGAAACGGTGGTCTTGTGGGTATGAGAAAGACACTTGTGTTTTACCGAGGTCGATCCCCTAAAGGTCGTAAAACTGATTGGGTCATGCATGAGTTTCGTCTCCAAGGAAAACTTCTTCACCACTCCCCTAATTCTCTCGAGGAAGAGTGGGTATTGTGTAGAGTTTTCCACAAGAACAGCAACGGAGCTGATATAGACGACATCACAAGGAGCTGCTCTGATGCAACAGCTTCTGCATTCATGGACTCTTACATCAACTTCGACCATCATCACATCATCAATCAGCATGTACCCTGCTTCTCCAATAATTTGTCACATAACCAAACCAACCAATCCGGTTTAATCTCCAAGAACTCCAGCCCATTGTTTAATGCTTCCCCTGATCAAATGATTCTCAGAACTTTGCTAAGTCAACTCACAAAAAAAGTCGAAGAATCACAGAGTCGTGGAGACGGAAGCTCAGAGAGCCAATTGACCGACATTGGCATCCCAAGCCATGCATGGAATTACTGA
>AtNAC001
ATGGAGGATCAAGTTGGGTTTGGGTTCCGTCCGAACGACGAGGAGCTCGTTGGTCACTATCTCCGTAACAAAATCGAAGGAAACACTAGCCGCGACGTTGAAGTAGCCATCAGCGAGGTCAACATCTGTAGCTACGATCCTTGGAACTTGCGCTTCCAGTCAAAGTACAAATCGAGAGATGCTATGTGGTACTTCTTCTCTCGTAGAGAAAACAACAAAGGGAATCGACAGAGCAGGACAACGGTTTCTGGTAAATGGAAGCTTACCGGAGAATCTGTTGAGGTCAAGGACCAGTGGGGATTTTGTAGTGAGGGCTTTCGTGGTAAGATTGGTCATAAAAGGGTTTTGGTGTTCCTCGATGGAAGATACCCTGACAAAACCAAATCTGATTGGGTTATCCACGAGTTCCACTACGACCTCTTACCAGAACATCAGAGGACATATGTCATCTGCAGACTTGAGTACAAGGGTGATGATGCGGACATTCTATCTGCTTATGCAATAGATCCCACTCCCGCTTTTGTCCCCAATATGACTAGTAGTGCAGGTTCTGTGGTCAACCAATCACGTCAACGAAATTCAGGATCTTACAACACTTACTCTGAGTATGATTCAGCAAATCATGGCCAGCAGTTTAATGAAAACTCTAACATTATGCAGCAGCAACCACTTCAAGGATCATTCAACCCTCTCCTTGAGTATGATTTTGCAAATCACGGCGGTCAGTGGCTGAGTGACTATATCGACCTGCAACAGCAAGTTCCTTACTTGGCACCTTATGAAAATGAGTCGGAGATGATTTGGAAGCATGTGATTGAAGAAAATTTTGAGTTTTTGGTAGATGAAAGGACATCTATGCAACAGCATTACAGTGATCACCGGCCCAAAAAACCTGTGTCTGGGGTTTTGCCTGATGATAGCAGTGATACTGAAACTGGATCAATGATTTTCGAAGACACTTCGAGCTCCACTGATAGTGTTGGTAGTTCAGATGAACCGGGCCATACTCGTATAGATGATATTCCATCATTGAACATTATTGAGCCTTTGCACAATTATAAGGCACAAGAGCAACCAAAGCAGCAGAGCAAAGAAAAGGTGATAAGTTCGCAGAAAAGCGAATGCGAGTGGAAAATGGCTGAAGACTCGATCAAGATACCTCCATCCACCAACACGGTGAAGCAGAGCTGGATTGTTTTGGAGAATGCACAGTGGAACTATCTCAAGAACATGATCATTGGTGTCTTGTTGTTCATCTCCGTCATTAGTTGGATCATTCTTGTTGGTTAA
>AtNAC002
ATGTCAGAATTATTACAGTTGCCTCCAGGTTTCCGATTTCACCCTACCGATGAAGAGCTTGTCATGCACTATCTCTGCCGCAAATGTGCCTCTCAGTCCATCGCCGTTCCGATCATCGCTGAGATCGATCTCTACAAATACGATCCATGGGAGCTTCCTGGTTTAGCCTTGTATGGTGAGAAGGAATGGTACTTCTTCTCTCCCAGGGACAGAAAATATCCCAACGGTTCGCGTCCTAACCGGTCCGCTGGTTCTGGTTACTGGAAAGCTACCGGAGCTGATAAACCGATCGGACTACCTAAACCGGTCGGAATTAAGAAAGCTCTTGTTTTCTACGCCGGCAAAGCTCCAAAGGGAGAGAAAACCAATTGGATCATGCACGAGTACCGTCTCGCCGACGTTGACCGGTCCGTTCGCAAGAAGAAGAATAGTCTCAGGCTGGATGATTGGGTTCTCTGCCGGATTTACAACAAAAAAGGAGCTACCGAGAGGCGGGGACCACCGCCTCCGGTTGTTTACGGCGACGAAATCATGGAGGAGAAGCCGAAGGTGACGGAGATGGTTATGCCTCCGCCGCCGCAACAGACAAGTGAGTTCGCGTATTTCGACACGTCGGATTCGGTGCCGAAGCTGCATACTACGGATTCGAGTTGCTCGGAGCAGGTGGTGTCGCCGGAGTTCACGAGCGAGGTTCAGAGCGAGCCCAAGTGGAAAGATTGGTCGGCCGTAAGTAATGACAATAACAATACCCTTGATTTTGGGTTTAATTACATTGATGCCACCGTGGATAACGCGTTTGGAGGAGGAGGGAGTAGTAATCAGATGTTTCCGCTACAGGATATGTTCATGTACATGCAGAAGCCTTACTAG
>AtNAC003
ATGGAAACTCCTGTGGGTTTAAGATTCTGTCCGACCGACGAGGAGATCGTCGTCGATTACCTTTGGCCGAAAAATTCCGATAGAGACACGAGCCATGTCGATCGATTCATTAACACAGTCCCTGTCTGTAGACTCGATCCTTGGGAGTTACCTTGCCAGTCAAGGATCAAACTGAAAGATGTGGCTTGGTGTTTCTTCAGACCTAAGGAGAACAAATATGGCAGAGGTGATCAGCAGATGAGAAAAACGAAATCTGGGTTTTGGAAGAGTACTGGCAGACCAAAGCCTATCATGCGTAATCGCCAACAGATCGGTGAGAAAAAGATTTTGATGTTTTACACGAGTAAGGAATCCAAATCCGATTGGGTTATACACGAGTACCACGGTTTCTCTCATAACCAGATGATGATGACATACACACTCTGTAAAGTTATGTTTAATGGTGGCATGAGAGAGAAGTCTTCCTCTTCTCCTTCTTCTTCTGGTGTTAGTGGAATTGAGCAGAGTCGTCGTGACTCTTTAATCCCTCAGCTTGTCAACAATTCTGAGGGATCCTCACTTCACAGAGAAGATCCAAGTCAGTTTGGTGATGTGCTGCAAGAAGCTCCAATCGAGGATGCTAAACTGACCGAGGAATTGGTAAAATGGCTGATGAATGATGAGGATGATGCTCAAATCGAGGATGCTATACCGATTGAGGAATGGGAAACATGGTTGAATGATATTGATGATGCTAAGGAGAAGAGTATCATGTTTATGCATGATAATCGAAGTGATTACAGACCTCCAAACTCATTAACTGGTGTCTTCAGTGATGATGTTAGCAGTGATGATAATGATTCTGATTTGCTAACTCCAAAAACAAACTCTATTCAAACTTCGAGCACTTGTGATAGTTTTGGTAGCTCAAATCATCGCATAGACCAGATCAAAGACCTGCAAGAATCTCCTACCTCAACAATCAACTTAGTGTCACTAACTCAAGAGGTGAGCCAAGCTCTAATAACCAGTATTGATACCGCCGAGAAGAAGAAGAATCCTTATGATGATGCACAAGGGACTGAGATTGGTGAGCATAAATTGGGTCAAGAGACGATCAAGAAGAAAAGAGCTGGTTTCTTTCACAGGATGATACAAAAATTCGTCAAGAAAATTCACCTATGTTCTTCCATCTCAAGAACTTGA
>AtNAC004
ATGATGAATCCGGTGGGTTTCAGATTCCGTCCAAACGACGAGGAGATCGTCGACCATTACCTCCGGCCAAAAAATCTCGATAGTGACACTAGCCATGTCGATGAAGTCATTAGCACAGTCGATATCTGTAGCTTCGAGCCTTGGGATTTACCTTCCAAGTCGATGATCAAATCGAGAGATGGGGTTTGGTATTTCTTTAGTGTTAAGGAGATGAAGTATAACAGAGGTGATCAACAGAGAAGAAGAACAAACTCTGGGTTTTGGAAGAAAACTGGAAAAACAATGACTGTCATGCGCAAAAGAGGAAATCGTGAGAAGATCGGTGAGAAAAGGGTTTTGGTTTTTAAGAATCGAGATGGTTCAAAGACCGACTGGGTTATGCACGAGTATCACGCTACGTCCTTGTTTCCTAATCAGATGATGACGTATACAGTCTGCAAAGTTGAGTTTAAGGGTGAAGAGACAGAGATCTCTTCTTCTTCTACTGGTAGTGAAATTGAACAGATTCACTCTTTAATCCCTCTTGTGAACAGTTCTGGAGGATCTGAGGGTTCGTCGTTTCACAGCCAAGAATTACAGAATTCAAGTCAGTCTGGTGTCTTTGCTAATGTGCAGGGAGAATCTCAAATCGATGATGCAACTACACCGATTGAGGAGGAATGGAAAACATGGTTGAATAATGATGGTGATGAGCAGAGGAATATCATGTTTATGCAAGATCATCGCAGCGATTACACACCTCTAAAGTCGTTAACTGGTGTCTTCAGTGATGATAGCAGTGATGATAATGATTCTGATTTGATATCTCCTAAAACAAATTCTATTGGAACTTCGAGCACTTGTGCTAGTTTTGCTAGCTCAAATCATCAGATAGACCAAACTCAACATTCTCCTGACTCAACAGTCCAGCTAGTGTCATTAACTCAAGAGGTGAGCCAAGGTCCGGGTCAAGTGACTGTGATTCGAGAGCATAAATTGGGTGAAGAGTCTGTCAAGAAGAAAAGAGCTAGTTTCGTTTACAGGATGATACACAGATTAGTCAAGAAAATTCACCAATGTTATTCTATCTCAAGAACATGA
>AtNAC005
ATGGCGAATCCGGTGGGTTTTAGATTCCGTCCGACTGACGGGGAGATCGTCGACATTTACCTCCGACCGAAAAATCTCGAAAGTAACACGAGCCATGTCGATGAAGTCATTAGCACAGTTGATATTTGTAGCTTCGACCCTTGGGACTTACCTTCCCATTCTAGGATGAAAACAAGAGATCAGGTTTGGTATTTCTTCGGCCGTAAGGAGAACAAATATGGTAAAGGTGATCGACAGATAAGAAAAACCAAGTCTGGTTTTTGGAAGAAAACTGGCGTTACCATGGATATAATGCGCAAAACGGGAGATCGTGAGAAGATCGGTGAGAAAAGGGTTTTGGTGTTTAAGAATCACGGTGGTTCCAAGTCCGATTGGGCTATGCATGAGTATCACGCTACGTTCTCGTCTCCTAATCAGATAATGACATACACACTCTGCAAAGTTAAGTTTAAGGGTGAAAGGAGAGAATTTTCAGTTGCTACTGGTAGTGGAATTAAGCATACTCACTCTTTAATCCCTCCTACCAACAATTCTGGAGTTTTGAGTGTAGAGACAGAGGGATCGTTGTTTCACAGCCAAGAATCACAGAATCCAAGTCAGTTTTCTGGCTTTCTTGATGTGGATGCACTAGATAGGGACTTCTGCAATATTTTGAGTGATGATTTCAAAGGCTTCTTTAATGATGACGATGAGCAGAGTAAGATTGTTTCTATGCAAGATGATCGCAACAACCACACACCTCAAAAGCCATTGACCGGTGTCTTCAGTGATCATAGCACCGATGGTAGTGATTCTGATCCGATTTCTGCAACAACTATTTCCATTCAAACTTTAAGCACTTGTCCTAGTTTTGGTAGCTCAAATCCTCTATACCAAATCACTGACTTGCAGGAATCTCCTAACTCAATCAAGTTAGTGTCATTAGCTCAAGAGGTGAGCAAAACACCGGGAACCGGTATTGATAATGATGCACAAGGGACTGAGATTGGTGAGCATAAATTGGGTCAAGAGACGATCAAGAACAAAAGAGCTGGTTTCTTTCACAGGATGATACAAAAATTCGTCAAGAAAATTCACCTAAGAACATGA
>AtNAC006
ATGAAGATTCTTCCGGTTGGATCACGGTTTTGTCCGACGGATCTAGGGTTGGTGAGGCTTTATCTTCGAAACAAGGTGGAGAGAAATCAGAGCAGTTTCATAACAACTATGGACATCCACCAAGACTACCCTTGGCTTCTTCCTCACGTAAACAATCCTTTGTTCAATAACAACGAGTGGTACTACTTTGTTCCGCTTACTGAACGAGGTGGCAAGATATTAAGCGTACACCGGAAGGTAGCCGCAAGAGGAGGAAGCGAAGGCGGCACTTGGAGAAGCAACGATGGGAAAAAAGAGATCAAGGACGGACACATGCAAAAGGGTGATGGGTTACGAGCAAGTGATGACCTCCAAAAGGTTGTCTTGTGTCGGATCCGATACAAGAAAGAGGCGAACGTCAACGAGTTTGGACTCGTTAACCATCAGGCTCATCAGACTCAGGATGCTTTAACCGGTTTTGCTGATCAGCTTGAGATGATGCTAGAGGGACAAGAAGACCGTGAGCAGAAAGAAGAGGCTGATTTAACCGGTTTTGCTGATAGCCTTGAGACGATGCTAGAGGGACAAGAAGATCATGAGCAGCCAGAAGATGCTGATTTAACCGGTTTTGCTGATAGCCTTGAGACGATGCTAGAGGGACATGAAGATCGTGAGCAGCCAGAAGAGGCTGAATTAACCGTTACTCAACAACAACAACAACAACAACAACAACAACAACGTCAAGAAGATTGTGACGTTACTCAAGAGCAAGAAAAAGATGATGTGATGGTACTGATAAACAATCCTAATGATGCCCTCGCATTGGGGAATTATGAGATTATTGATCTAACTAGGGTTGATAAATGA
>AtNAC008
ATGGCTGGGCGATCATGGCTGATCGATAGCAACCGGATTGCAACGAAGATTATGAGTGCATCGGCTAGTTCCGATCCTCGCCAAGTGGTGTGGAAGAGCAACCCGTCAAGACATTGTCCCAAGTGTCAACATGTCATTGACAACAGTGATGTTGTTGATGATTGGCCAGGATTGCCTCGAGGTGTGAAATTTGATCCATCTGATCCTGAGATCATATGGCATTTGCTAGCCAAATCTGGTTTGTCAGGGTTAAGCTCACACCCTTTCATTGATGAGTTCATCCCAACCGTCAATCAAGATGATGGAATCTGTTACACTCATCCTAAGAATTTACCAGGTGTTAAGAGTGATGGGACGGTGTCTCACTTCTTCCATAAAGCAATCAAAGCTTATAGCACAGGAACTCGAAAGCGTAGAAAGATTCACGACGATGATTTTGGCGATGTGCGCTGGCATAAGACAGGAAGAACGAAACCGGTTGTGTTGGATGGTGTTCAAAGAGGTTGCAAGAAGATAATGGTTCTCTATGGCGGAAAAGCTGTGAAAACCAACTGGGTGATGCACCAATACCATTTGGGAATAGAAGAAGACGAGAAGGAAGGTGATTATGTTGTTTCTAAGATTTTCTACCAGCAGCCACAACAGCTAGTAGTCAAGCGAGGTGATAAAGCTGAACAGGAAGTCTCTGAGGATATCTTTGCTGCAGTGACTCCAACAGCGGATCCTGTCACTCCAAAATTAGCTACACCTGAGCCTCGAAATGCTGTGCGAATTTGCTCTGATTCTCACATTGCCAGTGACTATGTTACTCCCAGTGACTATGTATCTGCCCATGAGGTTTCTCTTGCCGAGACATCCGAGGTAATGTGTATGGAAGATGAGGTTCAGAGTATTCAACCTAATCATGAAAGACCAAGTTCTGGGCCTGAGCTGGAGCACGGACTTGAAAACGGAGCAAAAGAAATGTTAGATGATAAAGAGGAGCAAGAGAAGGATAGAGACAATGAAAACCAAGGTGAGGAAGATCCGACGTGGTTTGACAGTGGATCTCAGTTTATCTTGAATTCGCAACAGCTTGTGGAAGCCTTGTCTCTTTGCGACGATCTCTTGGGATCACAGGACAGGGAGGAAAACACAAACAGTGGAAGCTTAAAGGATAAACAACCATGTATTGCGGATTACGCACACCTAGGACCAGAAGACTTCAAACGTGATCTGGAGGAATGTCAGAAAATCGTTCTTGATCCCTCTAACATAGAGCTTGATACTCCACCTGAGTTTCGTCTGAGCCAGCTGGAATTTGGATCACAGGACAGCTTTCTCGCTTGGGGGACTGGAAAGACTGATTGA
>AtNAC009
ATGGGAGATAGAAACAACGACGGTGATCAGAAAATGGAGGATGTATTGTTGCCCGGATTTAGGTTTCATCCAACCGACGAAGAGCTCGTAAGCTTCTACCTGAAGCGGAAGGTTCAACACAACCCTCTCTCCATTGAGCTCATAAGACAACTCGATATCTACAAATATGACCCCTGGGATCTTCCAAAGTTTGCGATGACGGGTGAAAAAGAATGGTACTTTTATTGTCCAAGGGACAGGAAGTATAGGAACAGCTCGAGGCCAAACCGAGTGACCGGAGCTGGTTTTTGGAAAGCCACGGGAACGGACCGGCCGATATACTCGTCAGAAGGAAACAAATGCATAGGTTTAAAGAAGTCCTTAGTGTTCTACAAAGGAAGAGCAGCGAAAGGAGTTAAGACTGATTGGATGATGCATGAGTTTCGTTTGCCTTCTCTCTCCGAACCATCTCCTCCTTCTAAGAGATTCTTCGACTCTCCTGTCTCTCCCAACGATTCATGGGCTATATGCAGAATCTTCAAAAAGACCAACACAACGACCCTAAGAGCTCTCTCTCACTCTTTTGTTTCCTCGTTACCACCAGAAACAAGCACCGACACAATGTCTAACCAAAAGCAATCAAACACATACCATTTTTCTTCAGACAAGATCCTCAAACCTAGCTCTCACTTCCAGTTTCACCATGAGAATATGAACACTCCCAAAACTAGTAATAGTACAACTCCATCCGTTCCCACTATAAGTCCCTTCTCTTACTTGGATTTCACTTCATACGACAAACCCACCAACGTTTTCAATCCGGTTTCATGTTTAGACCAACAATACCTCACAAATCTCTTTCTTGCCACACAAGAAACACAACCTCAGTTTCCCAGGCTCCCCTCGTCAAATGAAATCCCATCGTTTCTGCTAAACACGTCTTCAGATTCGACCTTCTTGGGAGAATTCACGAGCCATATCGACCTCAGCGCAGTGTTGGCCCAAGAGCAATGTCCCCCGCTTGTAAGCCTACCACAGGAGTATCAAGAGACGGGATTCGAAGGAAATGGTATAATGAAGAACATGCGTGGTTCCAATGAAGATCATCTTGGTGATCATTGCGACACACTTCGGTTTGATGATTTCACTTCAACAATTAATGAGAACCATCGTCATCATCAAGACCTGAAACAGAACATGACATTGCTGGAGAGTTATTATTCTTCTTTATCGTCCATCAATAGCGATTTGCCAGCTTGTTTCTCCAGTACAACCTGA
>AtNAC010
ATGAGTTGGTGTGATGGTTCAGATGATAACTACGATCTTAATCTTGAAAGAGTATCGAACACTGATCATCCATCGGTTCAACTCAAAGACCAATCTCAATCATGTGTAACGAGCCGTCCAGATTCCAAGATTAGCGCTGAAACTCCCATCACGACTTGTCCTTCTTGCGGACACAAGCTCCATCATCACCAAGACGACCAGGTTGGTAGCATCAAAGATTTACCAAGCTTACCGGCAGGAGTCAAATTCGATCCGTCGGATAAAGAGATCCTTATGCATTTGGAGGCGAAGGTATCATCCGATAAGCGAAAACTTCATCCGTTGATTGATGAATTTATACCTACGCTTGAAGGAGAGAATGGAATTTGTTATACGCATCCTGAGAAACTTCCTGGAGTAAGCAAGGACGGGCAAGTACGGCACTTCTTCCACCGGCCATCAAAGGCTTATACGACCGGAACACGAAAACGAAGAAAAGTGAGCACAGATGAGGAAGGCCATGAAACAAGGTGGCACAAAACAGGCAAGACTCGACCTGTTTTGTCTCAATCAGGAGAAACCGGTTTCAAGAAGATCCTAGTGCTCTACACCAACTATGGTCGCCAGAAGAAGCCTGAGAAGACGAATTGGGTGATGCATCAGTATCATTTAGGTAGCAGCGAGGACGAAAAAGACGGTGAACCAGTCCTCTCTAAAGTCTTCTACCAAACACAGCCTAGGCAATGCGGTTCGATGGAACCTAAACCGAAAAATCTCGTAAACCTAAACCGGTTTAGTTATGAAAATATTCAGGCCGGTTTCGGGTATGAGCATGGTGGTAAAAGTGAAGAGACGACGCAGGTGATTCGAGAGTTGGTAGTTCGTGAAGGCGATGGGTCATGTTCGTTTCTTAGTTTTACTTGTGATGCAAGTAAGGGTAAAGAAAGCTTCATGAAGAATCAATAG
>AtNAC011
ATGGTAGGATCATTTTTACCACCTGGTTTCAGATTTTATCCAACAGATGAAGAACTTGTAGGTTATTACCTGCACAGAAGAAACGAAGGGCTTGAGATCGAGCTCGAAATAATCCCATTAATGGACTTATACAAGTTTGATCCTTGGGAACTTCCAGAGAAATCCTTCTTGCCAAATCGAGATATGGAATGGTTTTTCTTCTGTCATCGCGACAGAAAATACCAGAACGGATCTCGAATAAACAGAGCAACTAAATCTGGTTATTGGAAAGCCACTGGCAAAGATCGAAAAATCGTTTGCCACTCTTCTTCTTCTTCATCATCTTCCTCTATCACCGGCTGCCGAAAAACCCTAGTTTTTTATATGGGTCGAGCTCCTTTTGGTGGTAGAACCGAGTGGGTAATGCATGAGTATCGCCTCTTCGACAACGATACTTCACAAGGATCACTAAACTTCAAGGGAGACTTCGCGCTGTGTCGTGTGATAAAGAGGAATGAGCATACGCTTAAGAAATGTGAAATTATCTCACCAGAGGTTTCAGATGAGTCATTAAGCAATAATGTTAACAATTTTTGTCAAGCAAGTGACCTAGAAAAGGGTTCTTGTGATGCAAGTAACACACGTTTGTCTTCTCCTGATTTCATCCTTGAATCATCTTTTCAGGGAAATTCACATTCAAAAACAGAAGAAGATTCCGGTTTCCAAGTATTTACATTACCCGAATTCGAATATCCGCTAGAGGTTTTTGCAGATTTGAATTTCGATTTGGAAATGGAGGATCCATTCATGTTCGATTATCATCCAGAGCCTCATATGAACAATGAAGTCATGAGCCATCACATTCGTGGGTAA
>AtNAC012
ATGGCTGATAATAAGGTCAATCTTTCGATTAATGGACAATCAAAAGTGCCTCCAGGTTTCAGATTCCATCCCACCGAAGAAGAACTTCTCCATTACTATCTCCGTAAGAAAGTTAACTCTCAAAAGATCGATCTTGATGTCATTCGTGAAGTTGATCTAAACAAGCTTGAGCCTTGGGATATTCAAGAGGAATGTAGAATCGGTTCAACGCCACAAAACGACTGGTACTTCTTCAGCCACAAGGACAAGAAGTATCCAACCGGGACCAGGACGAACCGGGCAACAGTCGCTGGATTCTGGAAAGCTACCGGACGTGACAAAATCATCTGCAGTTGTGTCCGGAGAATTGGACTGAGGAAGACACTCGTGTTCTACAAAGGAAGAGCTCCTCACGGTCAGAAATCCGACTGGATCATGCATGAGTATCGCCTCGACGATACTCCAATGTCTAATGGCTATGCTGATGTTGTTACAGAAGATCCAATGAGCTATAACGAAGAAGGTTGGGTGGTATGTCGAGTGTTCAGGAAGAAGAACTATCAAAAGATTGACGATTGTCCTAAAATCACTCTATCTTCTTTACCTGATGACACGGAGGAAGAGAAGGGGCCCACCTTTCACAACACTCAAAACGTTACCGGTTTAGACCATGTTCTTCTCTACATGGACCGTACCGGTTCTAACATTTGCATGCCCGAGAGCCAAACAACGACTCAACATCAAGATGATGTCTTATTCATGCAACTCCCAAGTCTTGAGACACCTAAATCCGAGAGCCCGGTCGACCAAAGTTTCCTGACTCCAAGCAAACTCGATTTCTCTCCCGTTCAAGAGAAGATAACCGAAAGACCGGTTTGCAGCAACTGGGCTAGTCTTGACCGGCTCGTAGCTTGGCAATTGAACAATGGTCATCATAATCCGTGTCATCGTAAGAGTTTTGATGAAGAAGAAGAAAATGGTGATACTATGATGCAGCGATGGGATCTTCATTGGAATAATGATGATAATGTTGATCTTTGGAGTAGTTTCACTGAGTCTTCTTCGTCTTTAGACCCACTTCTTCATTTATCTGTATGA
>AtNAC014
ATGAACCAAATAAAAAACAAAACTTTACCGGAGATGACGACGGAGCAAGCTTTGTTGTCTATGGAAGCTTTACCTTTAGGTTTCAGATTCAGACCAACGGATGAAGAACTCATCAATCATTACCTAAGGTTAAAAATCAACGGCCGTGATTTAGAGGTTAGAGTCATCCCTGAGATCGATGTTTGCAAGTGGGAACCATGGGACTTACCTGGGCTATCGGTGATAAAGACAGATGATCAAGAATGGTTCTTTTTTTGTCCTCGTGATCGAAAGTATCCGAGTGGTCATCGTTCTAATAGAGCTACTGATATTGGTTACTGGAAAGCTACTGGGAAAGATCGAACTATTAAGTCTAAGAAGATGATTATTGGTATGAAGAAGACTCTTGTTTTCTATCGTGGAAGAGCTCCTAGAGGAGAGCGTACTAATTGGATTATGCATGAGTATCGTGCTACAGACAAGGAACTAGATGGTACTGGACCTGGTCAGAATCCGTATGTTTTGTGTCGCTTGTTCCACAAGCCTAGTGATAGTTGTGATCCTGCACACTGTGAGGAAATAGAGAAAGTTAATTTTACTCCAACCACCACCACTAGATGCTCTCCTGATGACACATCTTCTGAAATGGTCCAAGAAACAGCTACATCTGGTGTACATGCTCTAGATAGATCAGATGACACTGAGAGGTGTTTAAGTGACAAGGGCAATAATGATGTGAAACCTGATGTTTCAGTGATAAACAATACTTCTGTCAATCACGCTGAAACTTCTCGTGCCAAAGACCGTAATTTGGGCAAGACGTTAGTAGAGGAAAATCCACTTCTAAGGGACGTTCCAACTCTTCATGGACCCATCTTGAGTGAGAAATCATATTATCCAGGACAGTCAAGCATCGGTTTTGCTACATCTCACATGGATTCTATGTATTCTAGTGATTTTGGAAACTGTGATTATGGGCTACATTTTCAAGATGGTGCCTCTGAACAAGATGCATCTTTAACAGATGTCTTGGATGAAGTATTCCATAACCATAATGAATCCTCTAATGACAGGAAAGACTTTGTACTTCCGAATATGATGCATTGGCCTGGTAATACAAGACTGTTGTCTACTGAGTACCCATTTCTCAAAGATTCTGTTGCTTTTGTTGACGGCAGTGCTGAAGTTTCCGGCTCACAGCAATTTGTTCCTGACATTTTAGCTTCTAGATGGGTCAGTGAACAGAACGTTGATAGCAAGGAGGCAGTAGAGATTCTATCTTCAACCGGGTCCTCTCGGACCTTGACGCCACTTCATAACAACGTTTTTGGGCAATATGCTTCATCGTCTTACGCAGCTATCGATCCATTTAACTATAATGTCAATCAGCCTGAACAGTCATCCTTTGAGCAAAGCCATGTTGACCGCAACATTAGTCCCAGTAACATTTTTGAGTTCAAGGCTAGGTCTCGAGAGAATCAGAGAGATCTGGACTCTGTTGTGGACCAAGGCACTGCTCCTAGAAGAATTCGGCTGCAGATCGAACAGCCATTGACGCCAGTTACCAACAAGAAAGAGAGAGATGCGGACAACTATGAAGAAGAAGATGAAGTACAATCTGCCATGTCCAAGGTCGTAGAGGAAGAACCGGCTAATTTAAGTGCTCAGGGGACTGCTCAGAGGAGAATCCGCCTGCAGACGAGATTGAGGAAGCCTCTCATAACCCTAAACAATACAAAAAGAAACTCAAATGGCAGAGAAGGAGAAGCAAGCCATAGGAAGTGTGAAATGCAGGAAAAAGAAGATATATCATCATCATCATCATGGCAGAAACAGAAGAAGAGCTTGGTGCAGTTTAGTAGTGTGGTGATAATAGTGGCGGTGATAGTTGTTTTAGTAGAAATATGGAAAGAGTCAAGAGATGCGAAATGTAGCTTCTTGTTTCATCAATTAGATTCCTTCAAAGGCATGTTTACTTGA
>AtNAC015
ATGAGTTCGTCTAACGGAGGTGTACCGCCTGGTTTTCGGTTTCATCCAACGGACGAAGAACTTCTTCATTACTACTTGAAGAAGAAGATTTCTTATGAAAAGTTTGAGATGGAAGTCATCAAAGAGGTTGATTTGAACAAGATTGAGCCGTGGGATTTACAAGATAGATGCAAAATAGGATCAACGCCACAAAATGAGTGGTATTTCTTCAGCCACAAGGATAGGAAATATCCGACAGGGTCAAGGACAAACCGTGCAACCCACTCCGGTTTTTGGAAGGCGACAGGACGTGACAAATGCATAAGAAATTCTTACAAGAAGATCGGCATGAGGAAGACTCTTGTATTCTACAAAGGAAGAGCTCCTCATGGCCAAAAGACAGATTGGATCATGCACGAGTACCGTATCGAAGACACTGAAGATGACCCTTGTGAAGATGGATGGGTTGTTTGTAGAGTGTTCAAGAAGAAAAATCTGTTCAAAGTAGGGAATGATGTTGGCTCAAACATCAGCAATAATAGGCTTGAAGCTCGTAGTTTCATCCGAAGAGAAAGCCCTTACCAAGGAATCTCAATGTTTGAGCTTAACAAGCCTGAAGAGATTAGTGTTCATCAATATCCTCAACCACCAATGTTTCAACCTCATCACAAGCCTCTTTCAATAGGCTATGACTATTCATTGGCTCTTCTACCAAGAGAAAGCGAGTACCAACAAGCGTGTCAGCCATCAGGGGTTGAGGTTGGCACGTGCAAGGCAGTAAGTGAATGGGGAATAGTGAATTGTAACATGGTGAGTCATGAGGACTCGTCTAGAGCGATGAGGTTTGAAGATGACGGTAACAACACTTCTTCCACGGTCCAGCCACCTTCTAATCTGCTTTCATTGCGCGGTGAAAATGGATTTCTTGGGTTGTTTTAA
>AtNAC016
ATGGTTGATTCTTCTCGTGATTCGTGTTTCAAAGCTGGTAAGTTTAGTGCTCCAGGTTTTCGATTTCACCCTACTGATGAAGAGCTTGTGGTTTATTATCTTAAGAGGAAGATCTGTTGTAAAAAACTTCGAGTCAATGCCATTGGTGTCGTTGATGTTTACAAAGTCGATCCTTCTGAATTGCCTGGTAATTTTCAACACCTTCTTATCGATTTTGATTCATGTCTATCGATGTTGAAGACGGGAGATAGACAGTGGTTCTTTTTCACTCCAAGGAATAGGAAGTATCCTAACGCAGCTAGGTCAAGTAGAGGTACTGCAACTGGTTATTGGAAGGCGACAGGAAAGGATCGAGTCATTGAGTACAATTCAAGATCTGTTGGACTCAAGAAGACTCTTGTTTTCTATAGAGGTCGTGCTCCTAATGGTGAGAGAACTGACTGGGTGATGCATGAGTACACTATGGATGAAGAAGAGCTAGGGAGATGTAAGAACGCTAAGGAGTATTATGCTCTTTATAAGCTTTATAAGAAGAGTGGGGCTGGTCCTAAGAATGGTGAACAGTATGGTGCTCCGTTCCAAGAAGAAGAATGGGTTGATAGTGATAGTGAAGATGCAGATAGTGTCGCTGTACCGGATTATCCCGTGGTCCGTTATGAGAATGGTCCTTGTGTGGATGATACTAAATTTTGCAATCCTGTCAAACTTCAGTTAGAGGATATTGAGAAGCTTCTCAATGAAATCCCAGATGCACCCGGGGTTAACCAAAGACAGTTTGATGAGTTTGTTGGTGTTCCACAGGGTAATAGTGCAGAAGTGATACAGAGCACATTGCTGAATAATTCTTCTGGAGAGTATATTGACCCTCGGACGAATGGAATGTTCTTGCCAAATGGCCAGCTATACAACAGGGACTCGAGTTTTCAGTCCCATTTGAATTCATTTGAGGCTACCTCTGGTATGGCACCTCTTCTAGATAATGAGAAGGAGGAGTACATTGAAATGAATGATCTTCTGATCCCTGAGCTCGGTGCTTCTTCAACAGAGAAATCCACAGAGTTCTTGAACCATGGTGAATTTGGTGATGTTAATGAATACGACCAATTGTTCAATGACATATCTGTTTTTCAGGGAACTTCTACAGATCTGTCTTGTCTGAGTAATTTTACTAATAACACATCAGGCCAAAGACAGCAATTACTTTATGAACAGTTCCAGTACCAGACACCTGAGAACCAGCTTAATAACTACATGCATCCTAGTACCACTCTTAATCAGTTCACTGACAATATGTGGTTTAAAGATGATCAGGCTGCTCTCTATGTTCAACCACCACAATCTTCTTCTGGAGCATTCACTTCACAGTCAACAGGTGTGATGCCTGAGTCTATGAATCCCACTATGAGTGTAAATCCCCAATACAAGGAAGGACAAAATGGTGGTGGAACAAGGAGCCAGTTCTCATCAGCTCTGTGGGAATTATTGGAATCAATACCATCAACACCAGCCTCTGCCTGTGAGGGTCCTCTTAACCAGACCTTTGTGCGTATGTCTAGCTTCAGCCGCATCAGGTTCAATGGAACGTCAGTGACTAGTAGAAAAGTCACTGTAGCAAAGAAGCGTATCAGTAACAGAGGTTTTCTTCTGTTATCAATTATGGGTGCTTTGTGTGCTATCTTCTGGGTGTTCAAAGCCACCGTTGGAGTTATGGGAAGACCTCTCTTGTCGTGA
>AtNAC017
ATGGCGGATTCTTCACCCGATTCGTGTTTCAAAGGAGGCAAATTTAGTGCTCCAGGGTTTCGATTTCATCCAACTGATGAAGAGCTTGTGATGTATTATTTGAAGAGGAAGATTTGTAGGAAGAGGCTTAGAGTTAATGTTATCGGTGTTGTTGATGTTTACAAAATGGATCCTGAGGAATTGCCTGGTCAATCAATGTTGAAGACGGGAGATAGACAGTGGTTCTATTTCACTCCAAGGAGTAGGAAGTATCCAAACGCAGCTAGGTCTAATAGAGGAACTGAAAATGGGTATTGGAAGGCTACAGGGAAGGATCGAGTCATTGAGTATAATTCTAGATCGGTGGGACTTAAAAAGACTCTTGTTTTCTATAGAGGCCGGGCTCCTAGTGGTGAGCGGACTGATTGGGTGATGCATGAGTATACGATGGATGAAGATGAACTAGGGAGATGTAAGAACCCTCAGGAGTACTATGCTCTTTATAAGTTGTTCAAGAAAAGTGGGGCTGGTCCTAAGAATGGTGAACAGTATGGTGCTCCGTTTCAAGAAGAGGAATGGGTTGATGATGATAATGAAGATGTGAATGCTATTGCTGTAGCTGTGCCAGAGCAACCTGTGGTTCGTTATGAGGATGCTCGTCGTGTGGATGAGAGGAGACTTTTTAATCCTGTTATTCTTCAGTTAGAGGATATCGATGAGCTTCTCAATGGAATCCCTAATGCACCTGGTGTTCCTCAAAGATGTATTCCTCAGGTGAATAGTGAAGAAGAGCTGCAGAGTACGTTGGTGAATAATTCTGCTAGAGAGTTCTTGCCAAACGGTCAGCAATACAACAGGCCCTCAAGTTTTGACTCATTAGAGACCGCTGAGGTCACCTCAGCTCCTCTGGTGTTTGAGAAGGAAGATTTCATTGAAATGGATGATCTTCTTCTGATCCCTGAATTCGGAGCTTCTTCAACTGAGAAAGCCGCACAGTTCTCGAACCATGGTGAATTCGACGATTTTAATGAGTTTGACCAATTGTTCCATGACGTTTCCATGTCTTTGGATATGGAACCTATTGATCAGGGAACTTCTGCAAATCTGTCTTCTCTGAGTGATTCTGCTAACTACACATCAGACCAAAAACAGCAACTCCTTTATCAACAGTTCCAGGACCAGACTCCCGAGAACCAGCTGAACAACATCATGGATCCTAGTACAACTCTCAATCAAATCACTAGCGATATTTGGTTCGAGGATGATCAGGCCATTCTATTTGATCAACAACAATCCTTTTCTGGAGCATTTGCTTCACCCTCATCAGGTGTGATGCCTGATTCCACCAATCCTACTATGAGTGTGAATGCCCAAGGCCATGAAATCCAAAATGGTGGTGGAACAACAAGCCAGTTCTCATCGGCTTTGTGGGCATTAATGGACTCAATACCTTCAACGCCAGCCTCTGCGTGTGAGGGTCCCCTTAACCGAACCTTTGTACGTATGTCTAGCTTCAGCCGTATGAGGTTCAATGGAAAGGCTAATGGAACGCCAGTGAGTACTACCATAGCAAAGAAGGGTATTAGAAACAGAGGTTTTCTTCTATTATCAATCGTGGGTGCTTTGTGTGCCATCTTCTGGGTGTTGGTAGCCACAGTTCGAGTCTCAGGTAGAAGTCTTCTCTTGAAAGACTAG
>AtNAC018
ATGGAGAGTACAGATTCTTCCGGTGGTCCTCCGCCGCCGCAACCAAACCTCCCTCCAGGATTCCGGTTTCATCCAACAGACGAAGAACTTGTAATTCATTACCTCAAACGCAAAGCAGATTCTGTTCCTTTACCAGTCGCGATCATCGCCGACGTTGATCTTTACAAATTTGATCCATGGGAACTTCCCGCGAAAGCTTCGTTTGGAGAACAAGAATGGTATTTTTTCAGTCCAAGAGATCGGAAATATCCCAACGGAGCTAGACCTAACCGAGCTGCGACTTCCGGTTATTGGAAAGCGACTGGTACAGATAAACCGGTGATTTCAACCGGCGGTGGTGGTAGTAAAAAAGTGGGAGTTAAAAAGGCTCTAGTGTTTTACAGTGGTAAACCACCAAAAGGAGTTAAATCAGATTGGATTATGCATGAATATCGGTTAACTGATAATAAACCTACTCATATTTGTGACTTCGGCAACAAGAAAAACTCTCTCAGGCTTGATGATTGGGTGTTGTGTCGTATCTACAAGAAAAACAATAGTACAGCATCTAGACATCATCATCATCTTCATCATATTCATCTAGATAATGATCATCATCGTCATGATATGATGATTGATGATGATCGATTCCGTCATGTTCCTCCTGGTCTTCACTTCCCGGCGATTTTTTCTGACAATAATGATCCGACGGCTATATATGATGGTGGCGGCGGCGGATACGGAGGTGGAAGTTACTCGATGAATCATTGTTTCGCATCTGGATCAAAGCAGGAGCAGTTGTTTCCACCGGTGATGATGATGACTAGTCTAAATCAAGATTCCGGTATTGGATCGTCGTCGTCACCTAGCAAGAGATTTAACGGCGGCGGCGTTGGAGATTGTTCGACTTCTATGGCGGCGACGCCGTTAATGCAGAACCAAGGTGGGATTTACCAATTGCCTGGTTTGAATTGGTATTCTTGA
>AtNAC019
ATGGGTATCCAAGAAACTGACCCGTTAACGCAATTGAGTTTACCACCGGGTTTCCGATTTTACCCGACCGATGAAGAGCTTATGGTTCAATATCTCTGTAGAAAAGCAGCTGGTTACGATTTCTCTCTTCAGCTCATCGCCGAAATAGATCTTTACAAATTCGATCCATGGGTTTTACCAAATAAAGCATTATTTGGAGAAAAAGAATGGTATTTTTTTAGTCCTAGGGATAGAAAATATCCAAACGGGTCAAGACCTAACCGGGTTGCCGGATCGGGTTATTGGAAAGCTACGGGTACGGATAAAATAATCTCGACGGAAGGACAAAGAGTTGGTATTAAAAAAGCTTTGGTGTTTTACATCGGAAAAGCTCCTAAAGGTACTAAAACCAATTGGATCATGCATGAGTATCGTCTCATTGAACCTTCTCGTAGAAACGGAAGCACTAAGTTGGATGATTGGGTTCTATGTCGAATATACAAGAAGCAATCAAGTGCACAAAAACAAGTTTACGATAATGGAATCGCGAATGCTAGAGAATTCAGCAACAACGGTACTTCGTCCACGACGTCGTCTTCTTCTCACTTTGAAGACGTTCTTGATTCGTTTCATCAAGAGATCGACAACAGAAATTTCCAGTTTTCTAACCCAAACCGCATCTCGTCGCTCAGACCGGACTTAACCGAACAGAAAACCGGGTTCCACGGTCTTGCGGATACTTCTAACTTCGATTGGGCTAGTTTTGCCGGTAATGTTGAGCATAATAACTCGGTACCGGAACTCGGAATGAGTCATGTTGTTCCTAATCTCGAGTACAACTGTGGCTACCTGAAGACGGAGGAGGAAGTCGAGAGCAGTCACGGGTTTAATAACTCGGGCGAGTTAGCTCAAAAGGGTTATGGTGTTGACTCGTTTGGGTATTCGGGGCAAGTTGGTGGGTTTGGGTTTATGTGA
>AtNAC020
ATGGCGCCCATGAGTTTGCCTCCAGGATTCAGGTTTCATCCCACTGATGAAGAACTGGTGGCTTACTATCTTGATAGGAAGGTCAACGGCCAAGCCATTGAGCTCGAGATCATCCCAGAAGTTGATCTTTATAAATGCGAGCCATGGGACTTGCCTGAAAAGTCATTTTTGCCGGGAAACGACATGGAATGGTACTTTTACAGCACAAGGGATAAGAAGTATCCAAATGGCTCTAGGACGAACCGTGCGACCCGAGCGGGTTACTGGAAGGCCACGGGGAAAGATCGTACAGTAGAATCAAAGAAGATGAAGATGGGAATGAAGAAGACACTGGTTTATTATAGAGGAAGGGCTCCTCATGGCCTTCGTACTAATTGGGTCATGCATGAATATCGTCTCACGCACGCTCCTTCCTCCTCCTTGAAGGAGTCGTATGCATTGTGCCGAGTGTTTAAGAAGAACATACAAATTCCAAAGAGAAAAGGGGAAGAAGAAGAAGCAGAAGAAGAGAGCACTAGTGTAGGAAAAGAAGAGGAAGAAGAAAAGGAGAAGAAGTGGAGAAAATGTGATGGTAATTATATTGAAGACGAGAGCTTGAAAAGAGCATCCGCGGAGACATCTTCATCAGAGCTAACTCAAGGGGTCCTTTTAGACGAAGCAAACAGCTCATCCATATTTGCTCTTCATTTCTCATCTTCTCTTCTGGACGATCATGATCATCTTTTCTCAAACTATTCTCATCAGCTTCCATATCATCCTCCTCTTCAACTCCAAGATTTCCCTCAACTTTCTATGAACGAAGCAGAGATTATGTCAATCCAACAAGACTTTCAATGCAGAGACTCTATGAACGGGACACTTGACGAAATCTTCTCTTCTTCCGCCACTTTCCCCGCTTCCCTTTGA
>AtNAC022
ATGGAGACGGAAGAAGAGATGAAGGAAAGTAGTATAAGCATGGTGGAGGCAAAGTTGCCTCCGGGATTCAGATTTCACCCGAAGGACGATGAGCTTGTCTGCGATTACTTGATGAGACGATCGCTTCACAATAATCATCGACCACCTCTTGTCCTGATCCAAGTCGATCTCAACAAGTGTGAGCCTTGGGACATCCCAAAAATGGCATGCGTGGGAGGGAAGGATTGGTATTTCTACAGCCAAAGAGACCGAAAATACGCGACGGGGCTGAGAACTAACCGAGCAACGGCCACCGGATATTGGAAAGCCACCGGCAAAGACAGAACCATTCTAAGAAAGGGTAAGCTAGTTGGGATGAGGAAGACATTGGTTTTCTATCAAGGTCGAGCTCCTCGAGGCCGTAAAACCGATTGGGTCATGCACGAATTCCGTCTCCAAGGATCTCATCATCCTCCCAATCATTCTCTGAGCTCTCCAAAGGAAGACTGGGTCTTGTGTAGGGTATTCCATAAGAATACGGAAGGAGTTATATGTAGAGACAACATGGGAAGCTGTTTTGATGAGACAGCCTCTGCATCGCTTCCTCCACTGATGGATCCTTACATCAACTTTGACCAAGAACCCTCTTCTTATCTCAGTGATGATCATCACTACATCATCAATGAGCACGTACCCTGCTTCTCCAATTTGTCACAGAACCAAACCTTAAACTCGAACCTAACCAACTCAGTCTCTGAACTCAAGATTCCATGCAAGAACCCTAACCCCTTGTTTACTGGTGGTTCAGCCTCAGCCACGCTCACAGGCCTCGACTCATTCTGTTCTTCAGATCAGATGGTTCTCAGAGCTCTACTCAGTCAGCTCACTAAGATTGATGGAAGCCTCGGGCCTAAAGAATCACAGAGTTATGGAGAAGGTAGCTCGGAGAGCCTCCTGACCGACATCGGTATTCCAAGCACTGTTTGGAATTGCTGA
>AtNAC023
ATGAAAGTTGAAGACGAAGCAACTTATGAGCTTATCAAAGACGAACTGATGAAAGCAGAAGACGAAGCAACTTATTGGCTAATCAAAGAAGAACTGATCAAAGCAGAAGACGATGTAATCATCTCACGTTATCTGAAGCGTATGATCGTTAACGGGGATTCGTGGCCTGATCACTTCATCGAAGATGTAGACGTGTTCAACAAGAATCCAAATGAGGAGTTTCATTCTCAGAGCCCTAGATTCGTGATCGTTAAACCACGAACAGAGAATTGTGGTAGAACCGATGGATGTCAATCTGGTTGCTGGAGGATCATTGGTCGTGATAAACTGATAAAATCGAAGGAGACTGGGAAGATTCTAGGGTTCAAGAAGATTCTCAAGTTCTGCCTAAAGAAGAAACCTAGAGAATACAAGAGAAGTTGGGTAATGGAAGAGTACAGGCTTAACAATAACTTGAACTGCAAGCAAGATCATGTGATTTGCAAGATTCGGTTTATGTTCGATGCTGAAATCAGTTTCTTGCTAGCCAAGCATTTCTCGTGTCTCTCCACTAGATCACCGCTTCCTGCAAATCAATTGTTGCCAGCTTATGGAGTCTGTTTCTTCGATTCAGAAGCGGAGGGTGCATTTTATCTGGAGACGATAATCGGTTATGATGGAAACACTTGGCCTAGCTACGTTACCAACGATGTGTACCGTTTGCATCCGTTGACGCTTGTGGATCCTCAAGATGACAAGTTTAAAGAGTTCGGAACCTGTATCTTTGCTAACAGGACAAAGACTTGTGGTAAAACCGATGAATGTGATGGTGGTGGTTGCTGGAGGATCGTAGAAGGTCATAGAGTTATCAAGTCAAAAGGTAAGGTTCTTGGTTACAGGAGGATTTTTCAATTTTCGGAAAATGAGGAACCAAGAAATGTTTGTGAAGGAGAAGATCCGAAGAAAACTGCTTGGTTCATAGAAGAGTATAGGCCTGACGAAAATAATAAGAAGGATAAAGTGTTATGCGTTATCAAGTTCTTAATCCCACTCAACCAAAGGTAA
>AtNAC024
ATGGAGGAAGATGCAGCTTTTGATCTACTCAAAGCCGAACTCTTAAACGCAGAAGACGATGCAATAATCTCACGTTATCTGAAGCGTATGGTCGTCAACGGAGACTCATGGCCTGATCACTTCATCGAAGACGCAGACGTGTTCAACAAGAATCCAAATGTGGAGTTCGATGCTGAGAGCCCTAGCTTCGTGATAGTTAAACCTCGAACAGAGGCTTGTGGTAAAACCGATGGATGTGAAACTGGTTGCTGGAGGATCATGGGTCGTGATAAACCGATAAAATCGACGGAGACTGTGAAGATTCAAGGGTTCAAGAAGATTCTCAAGTTCTGCCTAAAGAGGAAACCTAGAGGATACAAGAGAAGTTGGGTAATGGAAGAGTATAGGCTTACCAATAACTTGAACTGGAAGCAAGATCATGTGATTTGCAAGATTCGGTTTATGTTTGAAGCTGAAATCAGTTTCTTGCTAGCCAAGCATTTCTACACTACATCAGAATCACTTCCTCGAAATGAGCTGTTGCCAGCTTACGGATTCCTTTCATCAGATAAGCAATTGGAGGATGTATCTTATCCGGTGACGATAATGACTTCTGAAGGAAACGATTGGCCTAGCTACGTTACCAACAATGTGTATTGTCTGCATCCATTGGAGCTCGTTGATCTTCAAGATCGGATGTTTAATGATTACGGAACCTGCATCTTCGCTAACAAGACTTGTGGTAAAACCGATAGATGCATTAATGGTGGTTACTGGAAAATTTTGCACCGTGATAGGCTGATCAAGTCAAAGTCCGGGATAGTTATTGGTTTCAAGAAGGTGTTTAAGTTTCATGAAACGGAGAAAGAAAGATACTTCTGTGGTGGAGAAGATGTGAAGGTAACTTGGACTCTAGAAGAGTATAGGCTTAGCGTGAAGCAGAATAAATTCTTGTGCGTTATCAAGTTTACTTATGATAACTAA
>AtNAC025
ATGGAAAACATGGGGGATTCGAGCATAGGGCCGGGCCATCCGCATCTCCCTCCCGGGTTTCGGTTTCACCCGACTGATGAGGAACTAGTAGTTCATTACCTCAAGAAGAAAGCAGATTCTGTTCCACTTCCAGTCTCAATCATCGCAGAGATTGATCTTTACAAGTTTGATCCTTGGGAGCTTCCAAGCAAGGCGAGTTTTGGAGAGCACGAGTGGTACTTCTTTAGTCCTCGGGATCGGAAGTATCCAAATGGGGTTAGGCCAAACCGGGCAGCAACTTCCGGTTATTGGAAAGCAACGGGAACCGATAAACCGATATTTACGTGCAATAGTCACAAGGTTGGTGTCAAGAAAGCGCTTGTTTTTTACGGTGGAAAGCCTCCTAAAGGGATAAAAACAGATTGGATCATGCATGAATATCGCCTCACTGATGGTAACCTTAGCACTGCGGCTAAGCCGCCTGACTTAACCACGACAAGGAAAAACTCACTACGGCTAGACGATTGGGTTCTATGTAGGATCTATAAGAAGAATAGTTCACAAAGACCAACAATGGAGAGAGTATTACTTAGAGAGGATCTAATGGAAGGCATGCTCTCAAAATCATCTGCTAATTCTTCTTCTACATCAGTACTAGACAACAACGACAACAATAATAACAATAACGAAGAACACTTTTTCGACGGTATGGTCGTTTCTTCAGACAAACGTTCCTTGTGTGGTCAATACCGAATGGGCCACGAGGCCTCAGGATCATCTTCATTCGGATCTTTCTTATCGAGCAAGAGGTTTCATCATACAGGTGATCTCAACAATGATAACTACAATGTCTCTTTTGTTTCGATGCTTAGTGAGATTCCTCAGAGTTCGGGGTTTCATGCAAATGGTGTTATGGATACGACGTCGTCTCTAGCTGATCATGGGGTTTTAAGACAGGCGTTTCAGCTTCCTAACATGAACTGGCACTCATAA
>AtNAC027
ATGCAGGCGGAGGAGATAATATGCCGTGTTTCAGACGAAGAGATCATCGAGAATTACCTGAGGCCAAAGATAAACGGTGAAACATCTTCAATCCCGAGATATGTTGTGGAATTGGCAGAGGAGCTGTACACTGTAGAGCCTTGGCTGCTTCCTCGACAAACAGCTCCAATTCTCAACCCTGGCGAGTGGTTCTACTTTGGGAAACGCAATCGAAAGTATAGTAACTTGGAAGGTGTTCATTGCGAGGGATCGTGGATACTCGAAGACGGTTGCATCGCAGTCCTGTCCAAGGAGACGGGTGAGGAAATTGGTGGAACGACGAGATTTAGGTATTACTATAGGAACAAGGGGGATAAAGAGAGTCGTCTGAAGATGAGCAATTGGTTTATGAGAGAGTATCGTCTCTATTACAAATCCAGGAGAGTCTTCAATGGACGTCAGGTTTTCTGCATTATCACTTGTAATGATGAACATTTTATCGAATAA
>AtNAC028
ATGGCTCCTGTTTCAATGCCTCCAGGTTTCCGGTTTCATCCAACAGACGAAGAGCTTGTCATATACTACCTCAAGCGAAAGATTAATGGTCGGACTATTGAGTTAGAGATAATACCCGAGATTGATCTTTACAAATGCGAACCTTGGGATTTACCTGGGAAGTCCTTGCTGCCAAGTAAAGACCTAGAATGGTTCTTTTTCAGTCCTCGAGACCGGAAATATCCAAACGGATCAAGAACAAACCGGGCGACCAAAGCAGGTTACTGGAAAGCCACCGGGAAAGATCGTAAAGTGACTTCACATTCACGGATGGTTGGAACAAAGAAAACATTAGTTTATTACCGAGGAAGAGCGCCTCATGGCTCTCGTACCGATTGGGTCATGCACGAGTACCGTCTTGAAGAACAAGAATGTGACTCTAAATCCGGTATACAGGATGCCTATGCACTTTGTCGAGTATTTAAGAAGAGTGCTTTAGCCAACAAAATTGAAGAACAACACCATGGTACGAAGAAGAACAAAGGAACGACTAATAGTGAACAATCTACTTCTAGTACTTGTTTGTATTCTGATGGAATGTATGAAAACCTCGAAAACTCGGGGTATCCAGTCTCACCTGAGACAGGAGGCTTAACTCAACTCGGTAATAATTCGTCGTCGGATATGGAAACGATAGAGAATAAATGGAGTCAGTTTATGTCGCATGACACGTCCTTCAACTTCCCACCTCAGTCTCAATATGGAACAATCTCATATCCTCCCTCGAAGGTTGATATAGCGTTAGAGTGTGCAAGACTACAAAATCGTATGTTGCCACCAGTACCACCACTTTACGTAGAAGGTCTCACACACAATGAATATTTTGGAAACAATGTAGCTAACGATACAGATGAAATGTTGAGCAAGATTATAGCATTGGCTCAAGCCTCACATGAGCCACGAAACAGTCTAGACTCATGGGACGGTGGTTCTGCTTCCGGGAACTTCCATGGAGACTTTAACTATTCCGGAGAAAAAGTCTCATGCCTAGAGGCGAACGTGGAGGCTGTAGATATGCAAGAACACCATGTGAATTTTAAGGAAGAAAGACTTGTTGAAAACTTGAGATGGGTAGGAGTATCAAGCAAGGAACTTGAAAAGAGCTTCGTTGAAGAACACTCAACGGTAATTCCTATAGAAGATATTTGGAGATATCATAATGATAATCAAGAACAAGAACATCATGATCAAGATGGTATGGACGTTAACAACAACAATGGAGATGTGGATGATGCTTTCACACTCGAGTTTTCGGAAAACGAACATAACGAGAATCTTTTGGACAAGAACGATCATGAGACAACGAGTTCCTCATGTTTTGAGGTGGTAAAAAAAGTTGAGGTTAGCCATGGATTGTTTGTCACAACTCGTCAGGTAACCAACACATTCTTCCAACAGATAGTACCATCGCAAACCGTTATAGTTTATATAAATCCGACGGATGGCAATGAGTGTTGTCATAGTATGACATCAAAAGAGGAGGTTCATGTCCGTAAAAAGATAAATCCGCGAATCAACGGAGTAAGCTCAACAGTTCTTGGACAATGGAGAAAATTCGCGCATGTTATTGGCTTCATTCCTATGCTTCTATTGATGCGTTGTGTTCATCGAGGTAACTCTAACAAAAACAGAGGCAGTGAAGGTTACTCGAGGCAGCCTACGAGAGGAGATTGTAACAATCGGGGAACAATACTCATGATGGAAAATGCTGTCGTGAGAAGAAAAATTTGGAAGAAGAAGAAAGAGAAAAATATGGTTGACGAACAAGGTTTTCGGTTTCAAGATAGTTTCGTATTGAAGAAGTTGGGGCTTTCTCTTGCTATCATCTTAGCTGTTTCTACCATAAGTCTTATTTGA
>AtNAC029
ATGGAAGTAACTTCCCAATCTACCCTCCCTCCAGGGTTCAGATTTCATCCTACCGACGAAGAACTCATCGTTTACTATCTTCGAAACCAGACCATGTCTAAACCATGCCCTGTCTCCATCATCCCAGAAGTTGATATCTACAAATTCGACCCATGGCAATTACCCGAGAAAACAGAGTTTGGAGAAAATGAGTGGTATTTCTTCAGCCCTAGAGAAAGAAAATATCCAAACGGAGTCAGACCAAACCGGGCAGCTGTTTCCGGTTATTGGAAAGCAACCGGTACAGACAAAGCCATTCACAGCGGTTCAAGTAACGTAGGTGTCAAGAAAGCTCTAGTCTTCTACAAAGGTAGACCTCCTAAAGGAATCAAAACTGACTGGATCATGCATGAGTATCGTCTCCATGATTCACGTAAAGCATCAACGAAACGTAACGGTTCCATGAGGTTAGATGAATGGGTACTGTGTAGGATATACAAGAAGAGAGGAGCAAGTAAGCTTCTGAATGAGCAAGAGGGTTTCATGGACGAAGTACTAATGGAGGATGAGACAAAAGTTGTAGTTAACGAAGCAGAGAGAAGAACTGAAGAAGAGATAATGATGATGACGTCGATGAAACTTCCAAGGACGTGTTCGCTGGCTCATTTGTTGGAAATGGATTACATGGGACCCGTCTCTCACATTGATAATTTTAGTCAGTTCGATCATCTTCATCAACCTGATTCGGAGTCTAGTTGGTTCGGGGACCTTCAGTTTAACCAAGACGAGATCTTAAACCATCATCGTCAAGCGATGTTTAAGTTTTAG
>AtNAC031
ATGATGCTTGCGGTGGAAGATGTGTTAAGCGAACTCGCCGGAGAAGAAAGGAACGAGAGAGGATTGCCACCTGGCTTCCGGTTTCACCCGACGGACGAAGAGCTCATTACCTTCTACTTAGCTTCCAAAATCTTCCATGGTGGTCTCTCCGGCATTCACATTTCCGAAGTTGATCTCAACCGCTGTGAACCTTGGGAGCTACCAGAAATGGCGAAGATGGGAGAGAGAGAGTGGTACTTTTATAGTCTAAGGGACAGGAAATATCCGACAGGTTTGAGGACTAACAGAGCAACTACTGCTGGATACTGGAAAGCTACCGGCAAAGATAAGGAAGTCTTCTCCGGCGGAGGAGGACAGCTTGTTGGGATGAAGAAGACGTTGGTGTTCTACAAAGGTAGGGCTCCACGTGGCCTCAAGACTAAGTGGGTCATGCATGAGTATCGCCTCGAAAACGACCATTCACACCGCCACACGTGTAAGGAGGAATGGGTGATTTGCAGAGTGTTCAATAAAACAGGAGACAGAAAAAATGTTGGATTAATCCATAACCAAATCAGCTACCTTCATAACCATTCACTCTCAACAACACATCATCATCATCATGAAGCCTTACCTTTGCTTATAGAACCTTCCAACAAAACCCTAACCAACTTCCCATCACTACTCTACGATGATCCACACCAAAACTACAATAATAACAACTTCCTTCATGGATCATCAGGCCACAACATCGACGAGCTCAAAGCCTTAATCAACCCTGTCGTCTCTCAGCTCAACGGTATCATCTTTCCTTCAGGGAACAACAACAACGACGAAGACGACTTCGACTTTAACCTCGGCGTGAAAACAGAGCAGTCTTCGAACGGTAACGAAATTGACGTACGAGATTACTTGGAGAACCCTCTGTTTCAGGAAGCGAGTTATGGTCTGTTGGGTTTTTCGTCTTCTCCTGGACCTCTTCACATGCTACTAGATTCTCCATGTCCTTTAGGATTCCAGCTGTAG
>AtNAC032
ATGATGAAATCTGGGGCTGATTTGCAATTTCCACCAGGATTTAGATTTCATCCTACGGATGAGGAGCTAGTCCTCATGTATCTCTGTCGTAAATGCGCGTCGCAGCCGATCCCTGCTCCGATTATCACCGAACTCGATTTGTACCGATATGATCCTTGGGACCTTCCCGACATGGCTTTGTACGGTGAAAAGGAGTGGTATTTTTTCTCACCAAGAGATCGAAAGTATCCAAACGGTTCAAGACCCAACCGTGCAGCTGGTACTGGATATTGGAAAGCTACCGGAGCTGATAAACCAATAGGTCGTCCTAAACCGGTTGGTATTAAGAAGGCTCTAGTGTTTTACTCGGGAAAACCTCCAAATGGAGAGAAAACCAATTGGATTATGCACGAATACCGGCTCGCTGACGTTGACCGGTCGGTTCGTAAGAAAAACAGTCTAAGATTGGACGATTGGGTATTGTGTCGTATATATAACAAGAAAGGTGTCATCGAGAAGCGACGAAGCGATATCGAGGACGGGTTAAAGCCTGTGACTGACACGTGTCCACCGGAATCTGTGGCGAGATTGATCTCCGGCTCGGAGCAAGCGGTGTCACCGGAATTCACGTGTAGCAACGGTCGGTTGAGTAATGCCCTTGATTTTCCGTTTAATTACGTAGATGCCATCGCCGATAACGAGATTGTGTCACGGCTATTGGGCGGGAATCAGATGTGGTCGACGACGCTTGATCCACTTGTGGTTAGGCAGGGAACTTTCTGA
>AtNAC035
ATGGCAATTGTATCCTCCACAACAAGCATCATTCCCATGAGTAACCAAGTCAACAATAACGAAAAAGGTATAGAAGACAATGATCATAGAGGCGGCCAAGAGAGTCATGTCCAAAATGAAGATGAAGCTGATGATCATGATCATGACATGGTCATGCCCGGATTTAGATTCCATCCTACCGAAGAAGAACTCATAGAGTTTTACCTTCGCCGAAAAGTTGAAGGCAAACGCTTTAATGTAGAACTCATCACTTTCCTCGATCTTTATCGCTATGATCCTTGGGAACTTCCTGCTATGGCGGCGATAGGAGAGAAAGAGTGGTACTTCTATGTGCCAAGAGATCGGAAATATAGAAATGGAGATAGACCGAACCGAGTAACGACTTCAGGATATTGGAAAGCCACCGGAGCTGATAGGATGATCAGATCGGAGACTTCTCGGCCTATCGGATTAAAGAAAACCCTAGTTTTCTACTCTGGTAAAGCCCCTAAAGGCACTCGTACTAGTTGGATCATGAACGAGTATCGTCTTCCGCACCATGAAACCGAGAAGTACCAAAAGGCTGAAATATCATTGTGCCGAGTGTACAAAAGGCCAGGAGTAGAAGATCATCCATCGGTACCACGTTCTCTCTCCACAAGACATCATAACCATAACTCATCGACATCATCCCGTTTAGCCTTAAGACAACAACAACACCATTCATCCTCCTCTAATCATTCCGACAACAACCTTAACAACAACAACAACATCAACAATCTCGAGAAGCTCTCCACCGAATATTCCGGCGACGGCAGCACAACAACAACGACCACAAACAGTAACTCTGACGTTACCATTGCTCTAGCCAATCAAAACATATATCGTCCAATGCCTTACGACACAAGCAACAACACATTGATAGTCTCTACGAGAAATCATCAAGACGATGATGAAACTGCCATTGTTGACGATCTTCAAAGACTAGTTAACTACCAAATATCAGATGGAGGTAACATCAATCACCAATACTTTCAAATTGCTCAACAGTTTCATCATACTCAACAACAAAATGCTAACGCAAACGCATTACAATTGGTGGCTGCGGCGACTACAGCGACAACGCTAATGCCTCAAACTCAAGCGGCGTTAGCTATGAACATGATTCCTGCAGGAACGATTCCAAACAATGCTTTGTGGGATATGTGGAATCCAATAGTACCAGATGGAAACAGAGATCACTATACTAATATTCCTTTTAAGTAA
>AtNAC036
ATGGGAAAAGATATTGAGCTCCCGGGTTTTAGGTTCCACCCGACTGAGGAAGAGCTTCTTGATTTCTACCTCAAGAACATGGTTTACGGTAAGAGATCGAGTGTCGAAGTCATTGGTTTCCTTAACATATACCGTCATGATCCATGGGACTTACCTGGTTTATCGAGAATCGGGGAGAGGGAATGGTACTTCTTTGTACCAAGGGAAAGGAAGCATGGGAACGGTGGGAGGCCAAGCAGGACAACTGAAAAAGGATATTGGAAAGCAACTGGATCCGATCGTAAAATCATAAGCTTGTCTGAGCCAAAACGTGTTATAGGGCTCAAGAAGACGCTTGTGTTCTATAGAGGAAGAGCACCAGGAGGAAGCAAGACTGATTGGGTGATGAACGAGTTTCGGATGCCCGATAATTGCTCCTTACCAAAGGATGTTGTGCTTTGTAAGATATATAGAAAAGCTACTTCATTGAAAGTATTGGAGCAAAGGGCAGAGATGGAAGCTAAGATGAATCAAACATGTCCTAACTCTCCTCTTTCGTCTTCCGAGACGATTTCTTTCGTTGGTAAAGAAGAAAACATGATGACTTCGTTCCGTGCTCCTCAAGTAATAGCTATGGAAGAAGCAAACAAGATCCAAATGCATCAAGAAAACGCGAAAACCGAAGAGAAACAAAGAGAAGCAGAGACCAAAGAACCTTCTTCATCACTGAAGCTACCGTTTGGAAGTTTACCAGAGCTACAATTACCAAAACCAGGAGTAGAATGGGACCAGTTGTTGAGTATAAGCCCATGGCTCCAGAATCTTACACCAATAGTTAACATATATTGGTAG
>AtNAC038
ATGGAACAAGGAGATCATCAGCAGCATAAGAAAGAAGAAGAAGCTTTGCCACCGGGTTTCAGATTTCATCCGACGGATGAGGAGCTAATCTCATATTACTTGGTTAATAAGATTGCCGATCAAAACTTCACCGGGAAAGCAATCGCTGACGTTGATCTTAACAAGTCCGAGCCATGGGAGCTTCCTGAGAAGGCGAAAATGGGAGGAAAAGAATGGTACTTTTTTAGCCTCCGGGACCGGAAGTACCCGACGGGAGTGAGGACGAATAGGGCGACGAATACAGGATATTGGAAAACCACAGGAAAAGACAAAGAGATATTCAATAGCACAACCTCGGAGTTGGTCGGGATGAAGAAGACTTTGGTCTTTTACAGAGGACGAGCTCCTCGTGGGGAGAAGACTTGTTGGGTCATGCATGAGTATCGACTTCACTCCAAGTCCTCATATAGAACCTCCAAGCAAGACGAGTGGGTAGTGTGTAGAGTGTTCAAGAAAACAGAAGCAACCAAGAAATACATAAGCACCAGTAGCAGCAGCACAAGTCATCACCACAACAACCACACAAGAGCCTCAATACTATCAACCAACAACAATAATCCTAATTACTCATCAGACCTCCTTCAACTCCCACCGCATCTACAACCACACCCGAGCCTCAATATTAACCAATCCCTCATGGCAAACGCCGTTCACCTAGCTGAGCTCTCAAGAGTCTTCCGTGCCTCTACAAGCACCACCATGGACTCTTCTCATCAGCAGCTAATGAACTACACCCACATGCCTGTCTCAGGGCTCAACCTCAACCTTGGCGGTGCACTGGTCCAGCCGCCTCCTGTTGTGTCTCTTGAGGATGTTGCCGCGGTTAGTGCTTCGTACAATGGCGAAAACGGGTTTGGAAATGTGGAGATGAGCCAGTGCATGGACTTGGATGGATACTGGCCATCTTATTGA
>AtNAC040
ATGTCTAAAGAAGCTGAGATGTCGATCGCGGTGTCGGCTTTGTTCCCTGGTTTTAGATTCTCTCCTACTGATGTTGAACTTATCTCGTACTATCTTCGTCGTAAAATCGATGGTGATGAGAACTCTGTTGCTGTGATTGCTGAGGTCGAGATTTACAAGTTCGAGCCGTGGGACTTGCCAGAGGAATCGAAACTGAAATCGGAGAACGAGTGGTTTTACTTCTGCGCGAGGGGGAGGAAGTACCCGCACGGGTCACAAAGCCGGCGAGCCACACAGCTAGGATATTGGAAAGCGACCGGTAAAGAGCGGAGTGTTAAATCCGGGAACCAAGTTGTTGGAACCAAGAGAACGCTTGTATTTCATATCGGTCGGGCTCCTCGTGGCGAGAGAACGGAGTGGATTATGCATGAATACTGCATCCATGGAGCCCCACAGGATGCATTAGTGGTGTGCCGGTTAAGAAAAAATGCTGATTTTCGGGCTAGTTCGACCCAAAAAATGGAGGATGGTGTTGTGCAAGACGATGGCTACGTTGGCCAAAGAGGTGGTTTGGAGAAGGAGGACAAATCCTACTATGAATCTGAGCATCAGATACCAAATGGTGACATCGCAGAATCATCAAATGTTGTTGAGGATCAGGCCGATACCGATGATGATTGTTACGCCGAGATTCTGAACGATGATATAATAAAGCTCGACGAAGAAGCGTTGAAAGCTAGCCAAGCGTTTCGACCAACTAATCCAACTCATCAAGAAACAATATCAAGCGAGTCATCGAGTAAGAGGTCAAAATGTGGTATAAAAAAAGAATCAACGGAAACAATGAATTGTTACGCTTTGTTCAGGATCAAGAACGTTGCCGGAACCGACTCCAGCTGGAGATTCCCGAACCCGTTCAAAATCAAGAAAGATGATAGCCAGAGATTGATGAAGAATGTTCTGGCCACTACTGTTTTCTTGGCTATCTTATTTTCTTTCTTTTGGACTGTATTAATAGCTAGGAACTAA
>AtNAC041
ATGGAGAAGAGGAGCTCTATTAAAAACAGAGGAGTACTTAGATTACCACCAGGGTTCCGATTTCACCCGACCGATGAAGAGCTAGTGGTTCAATATTTACGTCGAAAAGTAACCGGTTTACCCTTACCAGCTTCTGTAATACCGGAAACCGATGTTTGTAAATCCGATCCATGGGATTTACCAGGTGATTGTGAATCAGAGATGTATTTTTTTAGCACGAGGGAAGCTAAATACCCGAACGGAAACCGGTCGAACCGGTCTACCGGTTCGGGTTATTGGAAAGCGACTGGTCTCGATAAGCAGATCGGTAAGAAGAAGCTTGTCGTGGGGATGAAGAAAACTCTTGTTTTCTACAAAGGTAAACCACCAAACGGAACAAGAACTAACTGGGTTCTTCATGAATATCGTCTTGTTGATTCACAACAAGATTCATTATATGGACAGAACATGAATTGGGTTTTGTGTAGAGTGTTCTTGAAGAAGAGAAGCAATAGTAATAGTAAGAGGAAAGAAGATGAGAAAGAAGAGGTGGAGAATGAGAAAGAGACAGAGACAGAGAGAGAACGTGAGGAGGAGAACAAGAAGAGTACTTGTCCCATATTTTATGACTTTATGAGAAAAGACACGAAGAAAAAGAGAAGGAGAAGAAGATGCTGTGATTTGAATTTGACTCCTGCTACTTGTTGTTGTTGCTCTTCTTCGACTTCTTCGTCGTCTGTTTGCTCAAGTGCTTTAACTCACACATCTTCTAATGATAATCGTCAAGAAATCAGTTATCGGGAAAATAAGTTTTGTTTGTTTCTATAG
>AtNAC042
ATGAGTGGCGAAGGTAACTTAGGTAAGGATCATGAAGAAGAAAACGAAGCACCACTTCCTGGGTTCAGGTTTCATCCGACGGATGAAGAGCTTTTAGGATACTATCTTCGAAGAAAAGTAGAGAACAAAACCATCAAACTCGAACTTATCAAACAGATCGATATCTATAAGTACGATCCTTGGGATCTTCCAAGAGTGAGCAGCGTCGGAGAAAAGGAGTGGTACTTCTTCTGCATGAGAGGTAGGAAATACAGGAATAGCGTTCGACCAAACCGAGTGACCGGTTCAGGTTTCTGGAAAGCCACTGGTATTGATAAACCGGTTTACTCCAATCTTGACTGTGTTGGTCTCAAGAAATCTCTGGTTTACTATCTTGGTTCAGCCGGTAAAGGCACCAAAACCGATTGGATGATGCATGAATTCCGCCTCCCCTCCACCACGAAAACCGACTCTCCAGCTCAACAAGCAGAGGTATGGACACTTTGCAGAATCTTCAAACGAGTCACATCTCAAAGAAACCCAACCATCTTACCACCAAACCGAAAACCGGTTATCACTTTAACCGACACTTGTTCTAAGACCAGCAGCTTAGATTCCGACCACACGAGCCACCGTACAGTAGATTCCATGTCCCACGAGCCGCCGCTTCCACAGCCACAGAATCCTTATTGGAACCAACATATAGTTGGTTTTAATCAACCGACATATACTGGTAATGATAATAACCTCCTGATGAGTTTCTGGAACGGCAACGGTGGAGATTTCATAGGAGACTCAGCAAGTTGGGATGAACTTAGATCTGTTATAGATGGCAACACTAAACCCTAG
>AtNAC043
ATGATGTCAAAATCTATGAGCATATCAGTGAACGGACAATCTCAAGTGCCTCCTGGGTTTAGGTTTCATCCGACCGAGGAAGAGCTGTTGCAGTATTATCTCCGGAAGAAAGTTAATAGCATCGAGATCGATCTTGATGTCATTCGCGACGTTGATCTCAACAAGCTCGAGCCTTGGGACATTCAAGAGATGTGTAAAATAGGAACAACGCCACAAAACGACTGGTATTTCTTTAGCCACAAGGACAAAAAATATCCGACGGGAACGAGAACTAACAGAGCCACTGCGGCTGGATTTTGGAAAGCAACTGGCCGCGACAAGATCATATATAGCAATGGCCGTAGAATTGGGATGAGAAAGACTCTTGTTTTCTACAAAGGCCGAGCTCCTCACGGCCAAAAATCTGATTGGATCATGCATGAATATAGACTCGATGACAACATTATTTCCCCCGAGGATGTCACCGTTCATGAGGTCGTGAGTATTATAGGGGAAGCATCACAAGACGAAGGATGGGTGGTGTGTCGTATTTTCAAGAAGAAGAATCTTCACAAAACCCTAAACAGTCCCGTCGGAGGAGCTTCCCTGAGCGGCGGCGGAGATACGCCGAAGACGACATCATCTCAGATCTTCAACGAGGATACTCTCGACCAATTTCTTGAACTTATGGGGAGATCTTGTAAAGAAGAGCTAAATCTTGACCCTTTCATGAAACTCCCAAACCTCGAAAGCCCTAACAGTCAGGCAATCAACAACTGCCACGTAAGCTCTCCCGACACTAATCATAATATCCACGTCAGCAACGTGGTCGACACTAGCTTTGTTACTAGCTGGGCGGCTTTAGACCGCCTCGTGGCCTCGCAGCTTAACGGACCCACATCATATTCAATTACAGCCGTCAATGAGAGCCACGTGGGCCATGATCATCTCGCTTTGCCTTCCGTCCGATCTCCGTACCCCAGCCTAAACCGGTCCGCTTCGTACCACGCCGGTTTAACACAGGAATATACACCGGAGATGGAGCTATGGAATACGACGACGTCGTCTCTATCGTCATCGCCTGGCCCATTTTGTCACGTGTCGAATGGTAGTGGATAA
>AtNAC044
ATGGCGAGGGCTTGGATTGTCGATGGTCGAGGAATTGCAGCCAAAGTTAAAAATGCCTCTCTTTCTTCAGCTTTGCAGATCCAAGACTGTGGAGCTCATATAAAATGCCCCAACTGCACTTACCGCATTGACAATAGCAATGTACTGATTCCATGGCCTGGCCTTCCTAAAGGTGTCAAGTTTGAGCCAACTGATGAGGACATTATCGAATTTTTGGAAGCTAAATGTGGGATTGGTGGCTCTGAACCTCATGTGCTTATCGAAGAGTTCATTCGTCCTGTCACTGAAGATGTTGGAATCAATTACACTCACCCTCAAAACCTTCCTGGTGCAAACAAAGATGGAGTGAGTGTCTTCTTCTTTCACAAGACAGTGCAGGCATATGGAACAGGACAGAGGAAACGCAGAAAGATCACACCGACACTTGTGAACGATGAACCAGTTCGTTGGCACAAGACAGGCAGAACCAAACCTGTGATGCTCAGTGGAGTCCAAAGGGGTTGCAAGAAGATCATGGTGCTCTACAAGAGCGCTAGAAAGGGAACGAAGCCCGAGAAATCAAACTGGGTTCTGCATCAATACCATCTAGGAACAGAAGGAAAGGAGATAGGAGACTATGTTGTTTCCAAGATCACATATCAGCAGCAGAAGCTTGGGGAAAATCCTGATGAAGGTGAGAGTAGTTCCGGGGTTAGAGGTGGCCCAACAACACCAAAGACGAATACTCCTACACCACCTAGCCTTGTAGATGGTGTCGCTGGAGATGAAGAAGCTTTTGATGATTTAAAGATGTTTGATCCATTTTTTGAGGAACTGGACAGCATTCCTGAAGCTGCTTTAGGGAAGATGTGGTCCAAAAAAGCTCGAATGGATGAGGAATTTGTTGTGAACCTAAGTGAAGATAACTTAATATGCGACGAAAGCATGGAAGCTTCGTCTCTTTGGGAAAATCAGGTTCTCCCCAATCCTAGCCTTGGAACTGTTGGGGACTTCGATGGTTTTTCGATATCAGATCTGGAGAATGCAGATTTGGGGACTCCCCCTGATTTCCTCACTTTGGCTTCTCAGGAGAGCTTGCTGAATTGGATTGGATGGTTGTGA
>AtNAC045
ATGGCTCCTGTCTCGTTACCTCCAGGTTTCCGATTCCATCCAACAGACGAGGAACTAATTACTTACTATCTAAAAAGAAAGATCAACGGTCTAGAAATCGAACTTGAAGTTATCGCTGAAGTTGATCTTTACAAGTGTGAGCCATGGGACTTACCAGGGAAGTCCTTGCTTCCGAGCAAAGACCAAGAATGGTACTTCTTCAGCCCACGAGACCGGAAGTATCCCAACGGCTCAAGGACAAACCGGGCAACTAAAGGCGGTTATTGGAAGGCTACAGGTAAAGACCGCCGAGTTAGTTGGAGAGACCGAGCCATAGGAACCAAGAAGACATTGGTTTACTACCGTGGGCGCGCGCCACATGGCATAAGAACTGGTTGGGTCATGCACGAATATCGACTTGATGAAACAGAATGTGAGCCTTCTGCATACGGCATGCAGGACGCATATGCACTTTGTCGTGTGTTCAAAAAGATTGTTATTGAAGCTAAGCCAAGAGATCAACATCGGTCATATGTCCACGCGATGTCGAATGTGAGTGGTAATTGCTCATCGAGTTTTGACACTTGTTCGGATCTCGAAATCAGTTCAACTACTCATCAAGTTCAAAACACATTCCAACCGCGATTTGGCAACGAGCGATTTAACTCCAACGCAATCAGCAACGAGGATTGGTCACAATACTACGGTTCTTCTTATAGACCGTTCCCTACTCCATATAAGGTTAACACAGAGATCGAATGTTCAATGTTACAACACAATATATATCTACCACCGTTGCGTGTAGAGAACTCTGCGTTTAGTGATTCCGATTTCTTCACGAGTATGACTCACAACAACGACCATGGCGTTTTCGATGACTTTACTTTTGCTGCAAGTAACTCCAACCACAATAATAGCGTTGGTGATCAAGTGATCCACGTTGGCAATTATGATGAACAATTAATAACATCTAACCGTCATATGAACCAGACTGGTTATATAAAAGAGCAGAAGATCAGATCGAGTTTGGATAATACTGACGAAGATCCAGGATTTCATGGTAACAATACCAATGACAACATAGATATCGATGATTTTCTCTCGTTTGATATATATAACGAGGACAACGTGAATCAAATAGAAGATAATGAAGACGTGAATACAAATGAAACCCTTGATTCATCGGGATTCGAGGTGGTTGAAGAAGAAACTAGATTTAACAACCAAATGCTCATCTCGACATATCAAACGACAAAGATTCTATATCACCAAGTCGTACCTTGTCACACGTTGAAAGTTCACGTCAATCCTATTAGTCACAATGTGGAAGAGAGAACATTGTTCATTGAAGAGGACAAAGATTCTTGGTTACAAAGAGCTGAGAAGATCACGAAGACAAAACTAACACTTTTTAGTTTAATGGCTCAGCAATACTACAAATGTCTTGCTATTTTTTTCTGA
>AtNAC046
ATGGTGGAAGAAGGCGGCGTAGTTGTGAATCAAGGAGGAGATCAGGAGGTGGTGGATTTGCCTCCGGGGTTTCGGTTTCACCCTACTGATGAAGAGATAATAACTCACTACCTCAAAGAGAAGGTCTTCAACATCCGATTTACCGCGGCAGCGATTGGTCAAGCCGACCTCAACAAGAACGAGCCATGGGATCTACCAAAGATTGCAAAGATGGGGGAGAAGGAGTTTTACTTTTTCTGCCAGAGGGATCGGAAGTATCCGACCGGGATGAGGACGAACCGTGCGACCGTGTCTGGTTATTGGAAGGCGACCGGGAAGGACAAGGAGATCTTTAGAGGCAAAGGTTGTCTTGTTGGGATGAAGAAAACACTTGTTTTCTATACAGGAAGAGCTCCTAAAGGTGAAAAGACCAATTGGGTTATGCATGAATATCGTCTTGATGGAAAATATTCTTATCATAACCTCCCCAAAACCGCAAGGGATGAATGGGTGGTGTGTAGGGTTTTTCACAAGAACGCTCCTAGTACTACAATCACTACTACAAAACAACTCTCAAGGATTGATTCTCTTGATAACATTGATCATCTCTTAGACTTCTCATCTCTCCCTCCTCTCATAGATCCGGGTTTCTTGGGTCAACCCGGCCCAAGCTTCTCCGGTGCCCGTCAACAACACGATCTCAAACCTGTTCTCCACCATCCTACAACCGCACCAGTCGACAACACTTACCTTCCTACCCAAGCTCTCAATTTCCCTTACCACTCGGTCCATAATTCCGGATCTGATTTCGGCTACGGGGCAGGTTCAGGCAATAATAACAAAGGTATGATCAAGTTGGAGCATTCTCTTGTGAGTGTGTCTCAAGAAACCGGTTTGAGTTCCGATGTGAACACAACCGCAACGCCAGAGATATCTTCTTATCCAATGATGATGAATCCGGCAATGATGGATGGTAGCAAGTCAGCGTGTGATGGTCTTGATGACTTGATCTTCTGGGAAGATTTATATACTAGCTAA
>AtNAC047
ATGATAAGCAAGGATCCAAGATCGAGTTTACCTCCAGGGTTTCGATTTCATCCAACAGATGAAGAACTCATTCTCCATTACCTAAGGAAGAAAGTTTCCTCTTCCCCAGTCCCGCTTTCGATTATCGCCGATGTCGATATCTACAAATCCGATCCATGGGATTTACCAGCTAAGGCTCCATTTGGGGAGAAAGAGTGGTATTTTTTCAGTCCGAGGGATAGGAAATATCCAAACGGAGCAAGACCAAACAGAGCAGCTGCGTCTGGATATTGGAAAGCAACCGGAACAGATAAATTGATTGCGGTACCAAATGGTGAAGGGTTTCATGAAAACATTGGTATAAAAAAAGCTCTTGTGTTTTATAGAGGAAAGCCTCCAAAAGGTGTTAAAACCAATTGGATCATGCATGAATATCGTCTTGCCGATTCATTATCTCCCAAAAGAATTAACTCTTCTAGGAGCGGTGGTAGCGAAGTTAATAATAATTTTGGAGATAGGAATTCTAAAGAATATTCGATGAGACTGGATGATTGGGTTCTTTGCCGGATTTACAAGAAATCACACGCTTCATTGTCATCACCTGATGTTGCTTTGGTCACAAGCAATCAAGAGCATGAGGAAAATGACAACGAACCATTCGTAGACCGCGGAACCTTTTTGCCAAATTTGCAAAATGATCAACCCCTTAAACGCCAGAAGTCTTCTTGTTCGTTCTCAAACTTACTAGACGCTACAGATTTGACGTTTCTCGCAAATTTTCTAAACGAAACCCCGGAAAATCGTTCTGAATCAGATTTTTCTTTCATGATTGGCAATTTCTCTAATCCTGACATTTACGGAAACCATTACTTGGATCAGAAGTTACCGCAGTTGAGCTCTCCCACTTCAGAGACAAGCGGCATCGGAAGCAAAAGAGAGAGAGTGGATTTTGCGGAAGAAACGATAAACGCTTCGAAGAAGATGATGAACACATATAGTTACAATAATAGTATAGATCAAATGGATCATAGTATGATGCAACAACCTAGTTTCCTGAACCAGGAACTCATGATGAGTTCTCACCTTCAATATCAAGGCTAG
>AtNAC048
ATGGAGAATCCGGTGGGTTTAAGATTCCGTCCGACCGACAAGGAGATCGTCGTCGATTACCTCCGACCAAAAAACTCCGATAGGGACACGAGTCATGTTGATCGAGTCATTAGCACAGTCACTATCCGTAGCTTCGACCCTTGGGAGTTACCTTGCCAGTCTAGGATCAAACTGAAAGATGAGTCTTGGTGTTTCTTCAGCCCTAAGGAGAACAAATATGGCAGAGGTGATCAACAAATTAGAAAAACGAAATCTGGTTACTGGAAGATTACTGGCAAACCAAAGCCTATCTTGCGTAACCGCCAAGAGATCGGTGAGAAAAAGGTTTTGATGTTTTACATGAGTAAGGAACTTGGTGGATCCAAATCCGACTGGGTTATGCACGAGTACCATGCTTTCTCTCCTACTCAGATGATGATGACATATACAATATGTAAAGTTATGTTTAAGGGTGACGTGAGAGAGATTTCTTCTTCTTCTGCTTCTTATGGTAGTGAAATTGAGCAGAGTCGTGACTCTTTAATCCCTCTTCTTGTGAACGATTCTGAGGAAGAAGCTCAAATCGAGGATGCTATACCAATAGAGGAATGGGAAACATGGTTGACTGATGATGGTGTTGATGAGCAGGTGAATCATATTATGAATATGAAAGATGATCGCAACAACCACAGGCCTCAAAAGCCATTGACTGGTGTCTTGATTGACGATAGTAGTGATGATGATGATGATTCTGATTTGCTATCTCCAACAACAAATTCTATTGAAAATTCGAGCACTTGTGATAGTTTTGGTAGCTCAGACCAAATCAACTTAGTGTCACTAACTCAAGAGGTGAGCCAAGCTCTGATAACCAGTATTGATACACCCGAGAAGATTAAGAGTCCTTATGATGATGCACAAGGGACTGGGGCTGGAGGGCAAAAATTGGGTCAAGAGACTCGAGAGAAGAAACGAGCTGGTTTCTTTCACAGGATGATACAAATATTCGTCAAGAAAATTCACCAATGTTCTTCTATCTCAAGAACATAA
>AtNAC049
ATGTATAGATGCACATTTAACCCACCTGAAGAAGAACTCATTAACTATTACTTGAATAACAAGATCACAGAGAATGATGATCTAGTGGGGAAGCAAATCGCCGAGGTCAATATATTGCACCATGAACCTGCAGATTTACCTGGGCTGGCGAAGATAGAATCGAGTCATACTTGGTACTTCATATCGCCGGTGGAGAAGTTTGGGAAGCTCAACCGAACGAAGAGGGTGTCGAGGTCAGGGCACTGGAAGATAACCGGAAATAGTCGTACCATTAAGGACGTTGATGGTAACCCTATCGGTTTAAAGAAATTTCTTGTTTTCCAAGAAAACAAAAGATCTTCTTCTTCCTCGTTATCCACCACTACCACCCAACAACAGAAGACCAATTGGATTATCCATGAATTTCATTCCTTTCTCCCCCATCCCAACAAGATGCTGACGGAGAACAAGAACGAAGATTATGGCGGAGATTATTGTAATGGCTTAGACGAGCTTCTCCAATCACTGGAACAAGGTGAATCCAGCGGCCTCCTTTTCGGAGAAAATGGACACGCGTGTGAACAAGATACCGCAGAAAACTCCAATGTGACTATGTGA
>AtNAC050
ATGGGTCGCGAATCTCTGGCTGTTGTGTCCTCGCCGCCATCGGCGACTGCGCCCAGTACTGCTGTGTCGGCTACCTCGCTTGCTCCTGGCTTTCGATTTCATCCGACTGATGAGGAACTCGTGAGCTATTACTTGAAGAGGAAGGTTCTGGGTAAACCTGTACGCTTCGATGCGATTGGAGAGGTAGATATCTACAAGCATGAGCCCTGGGATTTAGCAGAGAAGATTCTCTGTTCGTACCTGGCGCTAAATTGCTTTAAGAATTTCGTGTTTGCTTGTGCTACAGTTATGTTTGCTTGTGCTACAGTTATGTTTGCTTTGTTTTCGAAGTTGAAAACTCGGGACCAAGAATGGTACTTCTTCAGTGCGTTAGATAAGAAGTACGGTAATGGTGCTAGGATGAATCGAGCAACTAACAAAGGGTACTGGAAAGCAACTGGAAAAGACAGAGAAATCCGCCGGGATATTCAGTTGCTCGGTATGAAAAAGACGCTTGTTTTCCACAGCGGGCGTGCTCCAGACGGCCTTCGGACTAATTGGGTCATGCACGAGTATCGCCTTGTGGAATATGAAACTGAAACTAACGGAAGCCTGCTGCAGGATGCATATGTGTTGTGCAGAGTGTTTCACAAGAATAACATTGGGCCACCAAGTGGGAACAGATATGCGCCATTCATGGAAGAAGAATGGGCTGATGGTGGAGGAGCTCTGATTCCAGGAATAGACGTTAGGGTCAGGGTAGAGGCTCTACCACAAGCCAATGGAAACAACCAGATGGACCAGTGGGCTGATTTACTTAAACTGCACAATTCCATTAAGTTTGCTATCACCTTTTGTAGAACTCAGCTCAACCTTACAGCTTTATCTAATGAAAGGTGCTCAACAAGAGAAATATTTATTGTGTTTTGGTTAATCTGCAAAGAAATGCATTCAGCAAGCAAGGATCTCATTAACATCAACGAGCTACCGAGAGATGCTACTCCAATGGACATCGAACCTAACCAACAGAATCATCATGAGAGTGCCTTCAAGCCACAGGAGAGTAACAACCATAGTGGTTATGAAGAAGATGAGGACACACTCAAACGCGAGCACGCAGAAGAAGATGAGCGTCCTCCTTCTCTATGCATTCTCAACAAAGAAGCTCCACTACCTCTCCTGCAATACAAACGTAGACGCCAAAACGAGTCCAACAACAACTCAAGCAGGAACACACAGGACCATTGTTCGTCCACAATAACAACCGTCGACAATACAACCACCTTAATCTCATCATCTGCTGCTGCTGCTACCAACACTGCCATCTCTGCATTGCTTGAGTTCTCACTTATGGGTATCTCCGACAAGAAAGAAAACCAGCAGAAAGAGGAAACTTCTCCTCCTAGTCCAATTGCATCTCCTGAAGAGAAGGTTAATGATCTCCAGAAGGAGGTTCACCAGATGTCTGTTGAAAGAGAAACTTTCAAGCTTGAGATGATGAGTGCAGAGGCTATGATCAGCATTCTCCAGTCAAGAATCGATGCGCTGCGTCAGGAGAACGAGGAACTTAAGAAGAAGAACGCCAGTGGACAAGCTAGTTAA
>AtNAC054
ATGGATGTTGATGTGTTTAACGGTTGGGGGAGGCCAAGATTTGAAGATGAATCCCTTATGCCACCTGGGTTTAGGTTTCATCCAACTGATGAAGAGCTGATCACTTACTATCTCCTCAAGAAGGTTCTTGACTCTAATTTCTCTTGTGCCGCCATTTCTCAAGTTGATCTCAACAAGTCTGAGCCTTGGGAGCTTCCTGAGAAAGCGAAAATGGGGGAGAAGGAGTGGTACTTCTTCACACTAAGAGACCGTAAATACCCAACGGGACTGAGAACGAACAGAGCAACAGAAGCTGGTTACTGGAAAGCCACTGGTAAAGACAGAGAGATCAAAAGCTCAAAGACAAAATCACTTCTCGGGATGAAGAAAACTCTTGTCTTTTACAAAGGCAGAGCTCCTAAAGGAGAGAAGAGTTGTTGGGTCATGCATGAGTATCGCCTTGACGGCAAATTCTCTTACCATTACATTTCCTCCTCCGCTAAGGATGAATGGGTTCTCTGTAAAGTTTGTCTGAAAAGCGGCGTAGTTAGTAGAGAGACGAACTTGATCTCTTCTTCTTCTTCTTCTGCCGTCACCGGAGAGTTCTCCTCTGCCGGTTCTGCAATTGCTCCGATCATCAATACCTTTGCGACGGAGCACGTGTCCTGTTTCTCCAATAACTCTGCTGCTCATACCGATGCGAGCTTTCATACATTCCTTCCCGCTCCACCGCCGTCACTGCCCCCACGTCAGCCACGTCACGTCGGTGATGGCGTGGCGTTTGGTCAGTTTCTGGATTTGGGATCATCGGGACAGATTGATTTCGATGCAGCAGCAGCAGCGTTCTTTCCGAATCTACCTTCTCTGCCTCCCACGGTTCTTCCTCCTCCTCCGTCATTTGCAATGTACGGTGGAGGCTCCCCCGCCGTGAGTGTGTGGCCGTTTACTCTCTGA
>AtNAC055
ATGGGTCTCCAAGAGCTTGACCCGTTAGCCCAATTGAGCTTACCGCCGGGTTTTCGGTTTTATCCGACTGACGAAGAGCTGATGGTTGAATATCTCTGTAGAAAAGCCGCCGGTCACGACTTCTCTCTCCAGCTCATAGCTGAAATCGATCTCTACAAGTTTGATCCATGGGTTTTACCAAGTAAGGCGTTATTCGGTGAAAAAGAATGGTATTTTTTCAGCCCGAGGGATAGGAAGTATCCAAACGGGTCAAGACCTAATCGGGTTGCCGGGTCGGGTTATTGGAAAGCCACCGGTACGGATAAAGTTATCTCGACGGAGGGAAGAAGAGTTGGTATCAAGAAAGCTTTGGTGTTTTACATTGGAAAAGCTCCAAAAGGAACCAAAACCAATTGGATTATGCATGAGTACCGTCTCATCGAACCCTCTCGTCGAAATGGAAGCACCAAGCTTGATGATTGGGTTTTATGTCGAATATACAAAAAGCAAACAAGCGCACAAAAACAAGCTTACAATAATCTAATGACGAGTGGTCGTGAATACAGCAACAATGGTTCGTCGACATCTTCTTCGTCTCATCAATACGACGACGTTCTCGAGTCGTTGCATGAGATTGACAACAGAAGTTTGGGGTTTGCCGCCGGTTCATCAAACGCGCTGCCTCATAGTCATAGACCGGTTTTAACCAATCATAAAACCGGGTTTCAGGGTTTAGCCAGGGAGCCAAGTTTTGATTGGGCGAATTTGATTGGACAGAACTCGGTCCCGGAACTCGGACTGAGTCATAACGTTCCGAGTATTCGTTACGGTGACGGTGGAACGCAGCAACAAACTGAGGGGATTCCTCGGTTTAATAATAACTCGGACGTCTCGGCTAATCAGGGTTTTAGTGTTGACCCGGTTAACGGATTTGGGTACTCGGGTCAACAATCTAGTGGGTTCGGGTTTATTTGA
>AtNAC056
ATGGAGAGCACCGATTCTTCCGGTGGTCCACCACCGCCACAACCTAACCTTCCTCCAGGCTTCCGGTTTCACCCTACCGACGAAGAGCTTGTTGTTCACTACCTCAAACGCAAAGCAGCCTCTGCTCCTTTACCTGTCGCCATCATCGCCGAAGTCGATCTCTATAAATTTGATCCATGGGAACTTCCCGCTAAAGCATCGTTTGGAGAACAAGAATGGTACTTCTTTAGTCCACGAGATCGGAAGTATCCAAACGGAGCAAGACCAAACAGAGCGGCGACTTCAGGTTATTGGAAAGCGACCGGTACAGATAAACCGGTACTTGCTTCCGACGGTAACCAAAAGGTGGGCGTGAAGAAGGCACTAGTCTTCTACAGTGGTAAACCACCAAAAGGCGTTAAAAGTGATTGGATCATGCATGAGTATCGTCTCATCGAAAACAAACCAAACAATCGACCTCCTGGCTGTGATTTCGGCAACAAAAAAAACTCACTCAGACTTGATGATTGGGTGTTATGTAGAATCTACAAGAAGAACAACGCAAGTCGACATGTTGATAACGATAAGGATCATGATATGATCGATTACATTTTCAGGAAGATTCCTCCGTCTTTATCAATGGCGGCTGCTTCTACAGGACTTCACCAACATCATCATAATGTCTCAAGATCAATGAATTTCTTCCCTGGCAAATTCTCCGGTGGTGGTTACGGGATTTTCTCTGACGGTGGTAACACGAGTATATACGACGGCGGTGGCATGATCAACAATATTGGTACTGACTCAGTAGATCACGACAATAACGCTGACGTCGTTGGTTTAAATCATGCTTCGTCGTCAGGTCCTATGATGATGGCGAATTTGAAACGAACTCTCCCGGTGCCGTATTGGCCTGTAGCAGATGAGGAGCAAGATGCATCTCCGAGCAAACGGTTTCACGGTGTAGGAGGAGGAGGAGGAGATTGTTCGAACATGTCTTCCTCCATGATGGAAGAGACTCCACCATTGATGCAACAACAAGGTGGTGTGTTAGGAGATGGATTATTCAGAACGACATCGTACCAATTACCCGGTTTAAATTGGTACTCTTCTTAA
>AtNAC057
ATGGCTCCAGTCGGATTACCTCCAGGCTTTAGATTTCATCCGACTGACGAAGAACTCGTAAACTATTATCTGAAAAGAAAGATCAACGGTCAAGAAATCGAGCTTGATATAATTCCCGAGGTTGATCTCTACAAATGCGAGCCATGGGACCTCGCAGAGAAGTCGTTTCTACCAAGTAGAGATCCGGAGTGGTATTTTTTTGGGCCACGTGACCGGAAGTATCCGAACGGGTTTAGGACGAACCGAGCAACGAGAGGTGGGTACTGGAAATCGACCGGCAAAGATCGGAGAGTGACAAGTCAAAGCAGAGCGATTGGGATGAAAAAGACTTTGGTTTATTATAAAGGAAGAGCTCCTCAAGGGATCCGTACGGATTGGGTTATGCATGAGTATCGTCTCGATGATAAGGATTGTGACGATCCCTCTTCGCTCCAGGACTCGTATGCATTGTGTCGGGTATTCAAAAAGAACGGAATATGTTCGGAGTTGGAATCAGAACGGCAATTGCAAACGGGACAATGTAGCTTCACAACGGCGTCAATGGAGGAGATCAATTCGAATAACAACAACAATTATAATAATGATTATGAGACAATGTCGCCGGAGGTGGGAGTTTCCTCCGCCTGCGTTGAAGAAGTAGTCGATGATAAAGACGATTCGTGGATGCAGTTTATAACAGATGACGCATGGGACACGTCATCAAATGGTGCAGCTATGGGACATGGTCAAGGGGTTTATTGA
>AtNAC058
ATGGAAGAAAATCTTCCTCCGGGGTTCAGATTTCATCCTACAGACGAGGAGCTCATAACGCATTATCTATGTCGGAAAGTCTCCGATATAGGATTCACCGGTAAAGCTGTCGTCGACGTTGATCTCAACAAGTGTGAACCTTGGGATTTGCCAGCCAAGGCTTCAATGGGAGAGAAAGAGTGGTATTTCTTCAGCCAAAGGGATCGGAAATATCCAACCGGTTTAAGAACAAACCGGGCAACAGAAGCTGGTTACTGGAAAACCACCGGGAAAGATAAAGAAATATACCGAAGTGGAGTGTTGGTTGGGATGAAGAAAACCCTAGTTTTCTACAAAGGAAGAGCTCCCAAAGGTGAGAAAAGCAATTGGGTTATGCATGAGTACAGGCTTGAGAGCAAACAACCTTTCAACCCCACGAATAAGGAGGAATGGGTAGTGTGTAGGGTTTTCGAAAAGAGCACGGCAGCAAAGAAAGCACAAGAACAACAACCTCAATCTTCTCAACCATCTTTTGGATCTCCATGCGATGCAAACTCATCAATGGCAAATGAGTTTGAAGATATTGATGAGCTTCCGAATCTGAATTCAAACTCATCAACCATCGATTACAATAATCATATCCATCAATATTCGCAACGCAATGTTTACTCAGAAGACAACACAACAAGTACGGCTGGTCTCAACATGAACATGAACATGGCTAGTACTAATCTTCAGTCTTGGACAACAAGTCTCCTTGGTCCGCCTTTATCTCCAATCAACTCTTTGTTGCTCAAGGCTTTCCAAATCAGGAACTCTTATAGTTTCCCAAAAGAGATGATCCCCAGTTTCAATCATTCTTCTCTTCAACAAGGAGTCTCCAATATGATCCAAAATGCTTCAAGTTCGTCTCAAGTGCAACCCCAACCGCAAGAGGAAGCGTTTAATATGGACTCCATATGGTGA
>AtNAC059
ATGGATTACAAGGTATCAAGAAGTGGGGAGATAGTAGAAGGAGAAGTAGAAGATTCAGAAAAGATTGATTTACCACCTGGTTTCAGATTTCACCCAACTGATGAAGAACTTATAACACACTATCTAAGACCAAAGGTTGTAAACTCTTTTTTCTCTGCTATAGCTATTGGTGAAGTTGATCTCAACAAAGTCGAGCCTTGGGACTTGCCTTGGAAGGCTAAGCTTGGGGAAAAAGAGTGGTACTTCTTTTGCGTAAGAGACCGAAAATACCCGACTGGTTTAAGAACGAATCGTGCTACTAAAGCCGGTTATTGGAAAGCTACAGGGAAAGATAAAGAGATCTTCAAAGGGAAATCTCTTGTTGGTATGAAGAAAACATTGGTTTTCTACAAAGGAAGAGCTCCTAAAGGAGTAAAAACAAATTGGGTCATGCATGAGTATCGATTAGAAGGCAAATTCGCTATCGATAATCTCTCTAAAACCGCTAAGAACGAATGTGTTATTAGTCGTGTTTTTCATACACGGACTGATGGTACGAAGGAGCATATGTCCGTTGGTTTACCTCCGCTGATGGATTCTTCTCCATATCTAAAGAGTAGAGGACAAGACTCTTTAGCCGGGACCACCCTTGGTGGGTTGTTGTCTCACGTTACCTACTTCTCCGACCAAACAACCGATGACAAGAGTCTTGTGGCCGATTTTAAAACTACCATGTTTGGTTCCGGATCGACTAACTTTTTACCAAACATAGGTTCTCTACTAGACTTCGATCCTCTGTTTCTACAAAACAATTCTTCAGTACTGAAGATGTTGCTTGACAATGAAGAAACCCAATTTAAGAAGAATCTTCACAATTCAGGTTCATCAGAGAGTGAACTAACAGCGAGTTCTTGGCAAGGTCACAATTCTTATGGTTCCACTGGTCCAGTGAATCTTGATTGCGTTTGGAAATTCTGA
>AtNAC060
ATGGCAGCTGCACCACCGATCGAGCCGGCGGTGACGACGACGTTCCCTGGCTTCAAATTCTCCCCGACCGACATCGAACTTATATCTTATTACTTGAAGAGGAAGATGGATGGTTTGGAGAGATCTGTTGAGATTATACCTGAGGTTGAGATTTACAACTTCGAGCCTTGGGATTTACCTGATAAGTCTATCGTTAAATCGGATAGCGAATGGTTCTTCTTCTGTGCTCGCGGTAAGAAGTATCCCCACGGTTCACAGAACAGAAGAGCAACCAAGATAGGATATTGGAAAGCCACAGGAAAAGAGCGTAATGTGAAGTCAGGTTCTGAGGTCATTGGAACAAAGAGAACGCTTGTATTCCACATTGGCCGCGCGCCAAAAGGAGGAAGAACGGAATGGCTTATGCATGAGTACTGCATGATTGGAGTATCACTGGATGCTCTGGTTATTTGCCGACTTAGGAGGAATACTGAATTTCAAGGGAGTACAATTCAAAAGCCACCACAACCAAGTTTACCACTGGATAAGCACGTAAACTTGCGGAATGAAGCTATTTCAGAAAGTATTTATGGTTGGGAAACTATGGTTGATTTCTACTTATCAAGTGAGTCAGGGCAAGAACTACTTAGTGAAATAGCAGAATCTTCACAATCTTCACAAAATCCACAGGTTCCTAGTGAAGAAGATTTCTATGCCGATATACTGAGGGATGAAATAGTAAAGCTAGATGATCCGGCGGTATCCGGTAATACACTGATCAATGTACCAAGGCTTCAAACAGAGTCCAATACCACAAGAGTACTACCTTTACCTGACATGGTAGACAAACAAATGCAATCGTTGCTACAGAAACTACCATTACAAAATGACACTGGAGAAGAGAACAACATATCCATGTCAAATTGCTTTATCGGTATCTACTCGATTAAGTCTATAAACCGAGCGCGATGGGACGTTGTTGTTTGGTTACTCGTTATGATAGCCGTGTTGGTGTTTTATTTAGTGTGA
>AtNAC061
ATGGGAGAAGAGCTTTCTGTAGGGTTTCGGTTCTATCCGACCGAAGTAGAGCTCCTTACGTATTACCTAAGAATCCAGCTTGGTGGAGGAAATGCCACCATTCATAGTCTCATACCGATCCTCGATGTGTTTAGCGTTGAGCCTACTCAGCTTCCAAATCTTGCGGGAGAGAGGTGTCGAGGAGATGCAGAACAATGGATTTTCTTTGTGCCAAGACAAGAGCGTGAAGCTAGAGGAGGCAGACCAAGTAGGACCACTGGTTCAGGATACTGGAAAGCAACTGGTTCACCTGGACCCGTGTTCTCGCCGGATAACCGAGTGATCGGAGTAAAGAAGACGATGGTTTTCTATACCGGAAAAGCACCTACTGGGAGAAAGACAAAGTGGAAGATGAATGAATATAAAGCAGTTGAAACAGCCAGTGTATCTACCATCCCAAAGTTGAGGCCCGAATTCAGTATCTGTCGAATCTACATAAAGTCAGGAAGCTCGAGAGCCTTTGACAGACGTCCCACAGAAGCTTATGCGATAGAGAGAAATCTTCCTAGCAATGGAGTTGAGACATCATCTCGTGCCACAATATCAACCTCACCAGAAACTTCACATTCAGGAGGAAACCAAGTTGATTTACCGGTGAATGCTACTACTATTACACAAAGCATCTCAGATATGGTTGATGAGCTATCGCAACCTTTTTGGGAGTGGGAACAAATGAATTGGTCTTAA
>AtNAC063
ATGTCTCCTCCGTCGACGATAGCTTACGTATTACCGCCAGGTTTTAAGTTTGTGCCAAACGATGAAGAAGTCATCCATTGTTACTTGAAACCTTACTCGGACGGCAACACGAACGTATTGCTCCATGTTCCTATTCATCTCGTCAATATCTACGAGTCGAATCCACAAACACTTTCAGAGGAATTCCAGAAGGGTAACGATAAAGAATGGTTTATTATAACGGAGAGGAACAAAGTTGATCAAGGTTTAAGCCAAACAAAGAGAGTTGGTTATGGTGCGAAAAGGCAGAAACGTGTCGACACTAACGGAGGATATTGGCACGCAACAGTGGCTGCCCAAAAGATCAACGCTGGAGATGGTGTCGTTCGCAACAAAAGGCCACTGGCATACTACGTTGGGAAACCATCAGAAGGCGTCAAAACTGATTGGTTAATGCAAGAATACTCTCTTGATCACTCTTCTCACAACAACGACAAGGATTACACTTTGTGCAAGATCTATCTTACTCCACAAGCAACAAAGATGAATAAAGAAGTGGGAGAAGAGAAGAAGAAGCAGAAGAAAGGAGAAGCCGTTGTTTCAGTTGCACCTGTGGAAGCATTGGAAGAGCAGCTGCCTTGTAATGTCGAGTATCATCAACCGCTAGCACCGCTAGATTCTTGCCAACCGCAGCCTCATGATTTGGCGTATCAACAGCAGCAGTTTTGTCCAGGCCCACTGGATTCTTATCAACCGCAGCCTCATGATATGGAGAATCAGCAACCGCATAATGAGAAGCTGAAGAAAGAAGAAGACGTTGAGCAGCTGGATTTGCATCAACCAGACCAAGGAAAAGGATGCTAA
>AtNAC064
ATGGCGATTCCACAAAGAAACAAGCGCAAAGCAAGATCCTCGCCGGAACGGCTAACACAACCGCCGGAACTACCACACAACTCCGACGTTCCTTCTTCTTCGTCTTCTTCTGCCGCTGATAATTTCTTTTCTTGGTCGACGAAACAGTTTGCTTTCCCGCCAGGTTATAGATTTGTACCAAAGGACCAAGAACTCATCTTTCATTACTTGAAACCCTTTTCGCAAGGCAATAAATGCTCATTGCTCAATGTTCCTATCCATCGTGTGAACATCTACGAGTCAAATCCACAACATCTTTCAGAGAAATATGAGAAGGGTAATGATAAAGATTGGTTCTATATATCGGAGAGGACCAAGACCGGTAAGGCTGGAAGAAGTAATAAACGTGTCGACAATGGAGGATATTGGAGCGCAACTGTAGCTGCCCAAAAGATCAACGCTGGAAATGGCATAGTCGGCTACAAGACTTCACTAGAGTACTATGTTGGGAAACAATCAAATAGTGTCAAAGGGGATTGGTTAATGCAAGAGTACTGGTTTGAGTCTTCTGATGATAACAACAACGAGAAGGTGGATCATGCTTTGTGCAAGATTTATCTGACTCCAGCGGCAGCAAAGAAGAAGAAAGCTGAGGAAGCAGAGAATGAGAAGCTGAAGAAAGAAGAAGACGTTGAGCAGCTGGATTTGAATCAACCAGACCAATTGCAGCTGCAACAGCCTCATGATATTGTGTATCAACCGCAGTATTGTTTACTTCCAGAACATCATCAGCCGCAGCCTTTTCCTGATAACTTTTCTGAGTTGATCAGCTTTCAACAGCAACCAGTGATGATCCCAGACGATTTTGAAGATTTCTTGGCTGAATTCACTAAACCACATTCACTGGATGGAGATGAAGAATTCAACAATTATGGTTTGTTTGAAGGCTTCTTTGACACAGAAGGAATGATAAAACATTAA
>AtNAC065
ATGTTCGATTTCAAAATCTTCACGTTCAGTTTTGCTCAAAGTAAGTATCTTGAGAACATTCGCGAAAAGACATTAACCGAAGTGAGTACTAGTGACATAGAGCTTCTCCGACGAAATTCACAGCCTTTCCGGCGAGCTACACCATGCTCACTCACAGTCGACCTTCAGGCAAACTCTTTCACACCAAAGCTCCAAAGTTACTTGATGATGATGCCTGGAAGAAACAAGCGCAAAGAAAGATCCTGGCCGGAACCGCAAACGCAACCACAGTCAGAGATTCCTTCTTCTTCGTCTTCTTTGGCAGCTGATAACATGTCTCCTCCGTCGACGATAGCTTACGTATTACCGCCAGGTTTTAAGTTTATGCCAAACGATAAAGAAGTCATCAATTGTTACTTGAAACCTTACTCGGACGGCAACACCAACGTATTGCTCAATGTTCCTATTCATCGCGTCAATATCTACGAGTCGAATCCACAGACACTTTCAGGCAGAAACGTGGCGACACTGACGGAGGATATTGGCACGCAAAAGTGGCTGCCCAAAAGATTTAAAGCTGGAGATGGTGTCGTTGGCAACAAAAGGCCACTTGCATACTACGTTGGGAAACCATCAGAAGGCGTCAAAACTGATTGGTTAATGCAAGAATACTCTCTTGATCACTCTTCTCACAACACGACAAGGTAA
>AtNAC066
ATGAACATATCAGTAAACGGACAGTCACAAGTACCTCCTGGCTTTAGGTTTCACCCAACCGAGGAAGAGCTCTTGAAGTATTACCTCCGCAAGAAAATCTCTAACATCAAGATCGATCTCGATGTTATTCCTGACATTGATCTCAACAAGCTCGAGCCTTGGGATATTCAAGAGATGTGTAAGATTGGAACGACGCCGCAAAACGATTGGTACTTTTATAGCCATAAGGACAAGAAGTATCCCACCGGGACTAGAACCAACAGAGCCACCACGGTCGGATTTTGGAAAGCGACGGGACGTGACAAGACCATATATACCAATGGTGATAGAATCGGGATGCGAAAGACGCTTGTCTTCTACAAAGGTCGAGCCCCTCATGGTCAGAAATCCGATTGGATCATGCACGAATATAGACTCGACGAGAGTGTATTAATCTCCTCGTGTGGCGATCATGACGTCAACGTAGAAACGTGTGATGTCATAGGAAGTGACGAAGGATGGGTGGTGTGTCGTGTTTTCAAGAAAAATAACCTTTGCAAAAACATGATTAGTAGTAGCCCGGCGAGTTCGGTGAAAACGCCGTCGTTCAATGAGGAGACTATCGAGCAACTTCTCGAAGTTATGGGGCAATCTTGTAAAGGAGAGATAGTTTTAGACCCTTTCTTAAAACTCCCTAACCTCGAATGCCATAACAACACCACCATCACGAGTTATCAGTGGTTAATCGACGACCAAGTCAACAACTGCCACGTCAGCAAAGTTATGGATCCCAGCTTCATCACTAGCTGGGCCGCTTTGGATCGGCTCGTTGCCTCACAGTTAAATGGGCCCAACTCGTATTCAATACCAGCCGTTAATGAGACTTCACAATCACCGTATCATGGACTGAACCGGTCCGGTTGTAATACCGGTTTAACACCAGATTACTATATACCGGAGATTGATTTATGGAACGAGGCAGATTTCGCGAGAACGACATGCCACTTGTTGAACGGTAGTGGATAA
>AtNAC067
ATGATGAAAGATCCGACTGGGTATAGATTTAGTCCGACGGGAGAGGAAGTGATAAACCATTACCTAAAGAACAAAATTCTGGGTAAGACTTGGCTCGTTGATGAAGCCATTAGCGAGATCAACATCTTGAATCACAAACCCAGCAAGGATTTGCCTAAGTTAGCTAGGATCCAATCGGAAGATCTTGAGTGGTACTTTTTCTCTCCGATTGAGTACACGAACCCGAATAAGATGAAAATGAAGAGGACGACAGGTTCTGGGTTTTGGAAACCTAGTGGTGTTGATCGGAAAATTAGGGATAAAAGAGGAAATGGTGTTGTGATAGGGATTAAGAAGACGCTTGTGTACCATGAAGGTAAGAGTCCTCATGGAGTTAGAACTCCTTGGGTTATGCACGAGTATCACATCACTTGCTTGCCTCATCATAAGAGGAAATATGTTGTCTGCCAAGTAAAGTATAAGGGTGAAGCTGCAGAAATTTCATATGAGCCAAGTCCCTCTTTGGTATCCGATTCGCATACCGTCATAGCGATTAACGGAGAACCGGAACCTGAGCTTCAGGTTGAGCAGCCAGGTAAAGAAAATCTCTTGGGTATGTCTGTAGATGATTTGATAGAACCAATGAACCAACAAGAGGAGCCACAAGGTCCTCACTTAGCTCCGAATGATGATGAGTTTATACGTGGATTGAGACATGTTGATCGAGAGCCGGTTGAATATTTGTTTGCCAATGAAGAAAACATGGATGGTTTGTCTATTATGAATGACTTGACAATCCCAATGATCGCCCAACAAGAGGATCTCATTCTCTCTGAGTGGGAGGGATTTATCGCAGCCACCTTTTTCAGCGACAACAACAATAACAATAACCTTAACGTGCATCAACTAACGTCTTTCTTACCGGGATGA
>AtNAC069
ATGGTGAAAGATCTGGTTGGGTATAGATTTTATCCAACGGGAGAGGAATTGATAAACCATTATCTAAAGAACAAAATTTTGGGTAAGACTTGGCTCGTCGACGAAGCCATTAGCGAGATCAACATCTGTAGTTACGACCCAATTTACTTGCCTTCTTTATCGAAGATAAAATCGGATGATCCTGTGTGGTACTTCTTCTGTCCAAAGGAGTATACTTCTGCGAAGAAGAAGGTAACGAAGAGGACTACAAGTTCAGGGTATTGGAAAGCTACTGGTGTTGATAGGAAAATCAAAGATAAGAGAGGTAATCGCGGCGAGATTGGGATAAAGAAGACGCTTGTGTATTATGAAGGTAGAGTTCCTAAAGGTGTTTGGACTCCTTGGGTTATGCATGAGTATCACATCACTTGTTTGCCTCAAGATCAGAGGAACTATGTTATCTGCCAAGTGATGTATAAGGGTGAAGATGGAGACGTCCCATCTGGTGGTAACAACTCGAGTGAGCCGAGTCAATCTTTGGTCTCTGATTCGAATACTGTCAGAGCTACGAGTCCCACAGCGCTTGAGTTTGAGAAGCCAGGTCAAGAAAATTTCTTTGGTATGTCTGTGGATGATTTGGGGACTCCAAAGAATGAACAAGAAGATTTCTCTTTGTGGGATGTACTGGATCCAGACATGTTATTCAGTGACAATAACAATCCTACTGTGCATCCACAAGCTCCTCACTTAACCCCGAATGATGATGAGTTTCTCGGTGGATTGAGGCATGTTAACCGAGAGCAGGTTGAATATTTGTTTGCCAATGAAGATTTCATATCCAGACCAACCTTATCTATGACCGAGAACCGCAACGATCACAGGCCAAAGAAGGCTTTGTCAGGGATTATTGTTGATTATAGCAGTGATAGTAATAGTGATGCTGAATCGATATCTGCAACGAGTTACCAAGGAACATCAAGTCCAGGTGATGATAGTGTTGGTAGTTCGAATAGACAATTTCTCCAGACTGGTGGAGATGAGATTCTATCGTCTTGCAATGATCTACAAACCTATGGAGAACCTTCCATCAGTAGTAGCACCCGGCAATCTCAACTCACACGAAGCATCATACGACCAAAACAAGAGGTGAAACAAGATACATCAAGAGCGGTTGATAGTGATACATCCATAGACAAGGAGTCATCTATGGTGAAGACAGAGAAGAAGAGCTGGTTTATTACAGAGGAAGCAATGGAGAGAAACCGCAACAATCCACGGTATATCTATCTCATGAGAATGATCATAGGCTTCATTCTCTTGCTGGCTCTCATTAGCAACATCATATCGGTGTTACAAAACTTGAACCCGGCGATGAAGTTTGATCGCGAGAGATAG
>AtNAC071
ATGGGGAGTTCATGTTTGCCTCCAGGATTTAGATTTCATCCAACTGATGAAGAGCTCATAGGCTACTACTTGAGTAGAAAAATAGAAGGTCTCGAGATTGAGCTTGAAGTCATTCCTGTTATCGACTTATACAAATTTGATCCTTGGGAGTTGCCAGGTAAATCTTTCCTTCCAAATAGAGATTTGGAATGGTTCTTTTTCTGTCCAAGAGACAAAAAATATGCAAACGGTTCTCGAACCAATAGGGCTACAAAAGCGGGTTATTGGAAAGCAACTGGTAAAGACCGGAAAATCACTTGTAAATCATCGCATGTTATAGCTGGATACCGAAAAACCTTAGTTTTCTATGAAGGTCGTGCCCCATTAGGCGACAGAACTAATTGGTTTATGCATGAATATCGTCTATGCGATATTGATGATCATTCACAAAAATCACCAAATTTCAAGGGAGCTTTTGCGTTATGTCGCGTAGTTAAGAAGAATGAACTGAAGAAAAATTCGAAAAGTTTGAAAAATAAAAACGAACAAGACATTGGTTCTTGTTACTCTAGCCTCGCGACCTCTCCTTGTCGCGATGAAGCGTCGCAGATTCAATCGTTCAAGCCTTCTTCTACTACAAACGACTCTTCAAGCATTTGGATTTCTCCTGATTTCATCCTTGATTCGTCAAAGGATTATCCTCAGATTAAGGAGGTTGCTTCTGAGTGCTTTCCCAACTACCATTTTCCGGTCACCACGGCAAACCACCACGTGGAATTTCCGCTACAAGAAATGTTGGTTCGTTCTTAG
>AtNAC072
ATGGGTGTTAGAGAGAAAGATCCGTTAGCCCAGTTGAGTTTGCCACCAGGTTTTAGATTTTATCCGACAGATGAAGAGCTTCTTGTTCAGTATCTATGTCGGAAAGTTGCAGGCTATCATTTCTCTCTCCAGGTCATCGGAGACATCGATCTCTACAAGTTCGATCCTTGGGATTTGCCAAGTAAGCAAACATGTTTCACATTTGTAGGGGAGTATAATTGTAACTATTTAGGTAAGGCTTTGTTTGGAGAGAAGGAATGGTATTTCTTTAGCCCAAGAGATCGGAAATATCCGAACGGGTCAAGACCCAATAGAGTAGCCGGGTCGGGTTATTGGAAAGCAACGGGTACTGACAAAATTATCACGGCGGATGGTCGTCGTGTCGGGATTAAAAAAGCTCTGGTCTTTTACGCCGGAAAAGCTCCCAAAGGCACTAAAACCAACTGGATTATGCACGAGTATCGCTTAATAGAACATTCTCGTAGCCATGGAAGCTCCAAGTTGGATGATTGGGTGTTGTGTCGAATTTACAAGAAAACATCTGGATCTCAGAGACAAGCTGTTACTCCTGTTCAAGCTTGTCGTGAAGAGCATAGCACGAATGGGTCGTCATCGTCTTCTTCATCACAGCTTGACGACGTTCTTGATTCGTTCCCGGAGATAAAAGACCAGTCTTTTAATCTTCCTCGGATGAATTCGCTCAGGACGATTCTTAACGGGAACTTTGATTGGGCTAGCTTGGCAGGTCTTAATCCAATTCCAGAGCTAGCTCCGACCAATGGATTACCGAGTTACGGTGGTTACGATGCGTTTCGAGCGGCGGAAGGTGAGGCGGAGAGTGGGCATGTGAATCGGCAGCAGAACTCGAGCGGGTTGACTCAGAGTTTCGGGTACAGCTCGAGTGGGTTTGGTGTTTCGGGTCAAACATTCGAGTTTAGGCAATGA
>AtNAC073
ATGACTTGGTGCAATGACCGTAGCGATGTTCAGACCGTTGAAAGAATCATTCCCTCCCCGGGGGCGGCTGAGTCCCCCGTAGCCTCACTTCCGGTCTCTTGTCACAAAACTTGCCCTTCTTGTGGCCATAACTTCAAGTTTCACGAACAGGCTGGGATCCATGACTTGCCGGGACTTCCTGCTGGAGTAAAATTTGATCCGACGGATCAAGAGGTCTTGGAGCATCTTGAAGGCAAGGTAAGAGATGACGCAAAAAAGCTTCATCCTCTCATTGATGAGTTTATCCGTACCATCGATGGTGAAAACGGCATTTGTTATACCCATCCTGAAAAATTGCCAGGAGTGAACAAGGACGGGACGGTGCGTCATTTCTTCCACCGACCGTCGAAGGCATACACGACGGGAACAAGAAAGCGACGTAAAGTCCACACTGATTCTGACGTCGGTGGAGAGACACGGTGGCACAAGACAGGAAAAACACGGCCAGTTCTTGCTGGAGGAAGAGTGAGAGGCTACAAGAAAATCCTAGTGCTCTACACAAACTACGGCAAACAAAAAAAACCCGAGAAGACTAATTGGGTAATGCATCAATATCATCTTGGCACTAGCGAGGAAGAGAAAGAAGGTGAGCTCGTCGTCTCCAAAGTCTTTTACCAGACTCAACCACGTCAATGCGGTGGCTCCGTTGCTGCTGCAGCCACCGCTAAGGACCGACCTTACCTCCACGGCCTCGGTGGAGGTGGTGGCCGCCACCTTCATTACCATCTTCATCATAACAACGGTAACGGTAAGAGCAACGGCAGTGGGGGAACCGCCGGAGCCGGTGAGTATTATCACAATATTCCGGCTATTATCTCGTTCAATCAGACCGGGATACAGAACCACTTGGTTCATGACTCTCAACCTTTTATCCCTTAA
>AtNAC074
ATGGGTTTGAAAGATATTGGGTCCAAATTGCCACCGGGGTTTCGATTTCATCCAAGTGATGAAGAGTTGGTTTGTCATTATCTTTGCAACAAGATTAGGGCCAAATCTGATCATGGTGATGTTGATGATGATGATGATGATGTTGATGAAGCTTTGAAGGGTTCTACTGATCTTGTGGAGATTGACTTGCATATCTGTGAGCCATGGGAGCTTCCTGATGTGGCAAAGTTAAACGCAAAGGAATGGTACTTCTTCAGTTTCCGTGATCGAAAGTATGCTACTGGATATCGCACGAACAGAGCGACAGTAAGCGGATACTGGAAAGCAACAGGAAAAGATCGAACGGTGATGGATCCACGTACAAGGCAATTGGTAGGGATGAGAAAAACACTAGTGTTCTACAGAAACAGAGCACCAAATGGGATCAAAACTACTTGGATCATGCACGAGTTCCGTCTTGAGTGTCCTAACATCCCACCTAAGGAAGACTGGGTCTTGTGCAGAGTGTTCAACAAAGGCAGAGACTCATCGCTACAAGACAATAATTATTATAACAATGATAATCAGACGCAAAGGCTTGAAGTTAATGACGCTCCGGATCTTAATTACAACAATCAGTTGCCACCTTTGCTATCATCCCCTCCTCATAATCATCAACATGAGAAGATGAAAATCCAAGTTTGTGATCAGTGGGAGCAGCTAATGAAGCAGCCTTCAAGGACCACCGGCCACCCCTATCATCACCATTGTCATCATCAAACCATAGCATGTGGTTGGGAGCAGATGATGATCGGTTCGCTGTCATCACCTTCGAGTCATGGCCCTGATCACGAGTCCTTGCTAAATTTGCTTTACGTCGACAATAACAACAGTGTCAACATCAGTGGTGATCATCATCAGAATTATGAGAAGATTTTGTTGTCATCACTAGACATGACGAGTTTGGATCACGACAAGACATGTATGGGATCATCATCGGATGGTGGTATGGTCTCTGATCTTCACATGGAATGTGGTGGATTGAGTTTTGAGACCGAAAATATCCTCGCTTTCCAATGA
>AtNAC075
ATGAACAAGAGTAATCCTGCTGGTTCGGTGACTGGTTCGGATATAATAGACGCCAAGATCGAAGAACATCAACTTTGTGGATCCAAGAAGTGTCCTAGCTGCGGCCACAAGCTCGAAGGCAAACCACAGGATTGGGTTGGTTTACCAGCAGGAGTGAAATTTGACCCAACGGATCAAGAATTGATAGAACATTTAGAAGCGAAAGTGTTAGCTAAAGACTTCAAATCTCACCCTCTCATTGACGAATTCATCCCAACCATTGAAGGCGAAGACGGCATTTGCTACACTCATCCCGAGAAACTTCCTGGAGTGACTAGAGATGGTTTAAGCCGACACTTCTTTCATAGACCATCAAAGGCGTACACGACGGGAACAAGAAAGCGAAGAAAGATTCAAACAGAATGTGACAATAATTTGCAAGGAAGTAGTAGCTCCGGTGAGACGAGGTGGCATAAGACCGGTAAGACAAGACCGGTTATGGTAAACGGTAAGCAAAAAGGTTGTAAGAAGATTTTGGTTTTGTATACCAATTTTGGTAAGAATCGAAAACCGGAGAAAACCAATTGGGTAATGCATCAATATCATTTGGGGACACATGAGGAAGAGAAAGAAGGAGAACTTGTTGTGTCTAAGATCTTTTATCAAACTCAGCCTAGGCAATGCAACTGGTCGTCTTCTACATCGAGCTTGAACGCTATAGGTGGTGGCGGCGGTGAAGCGAGTAGCGGCGGAGGCGGCGGAGAGTATCATATGAGGAGAGATAGTGGGACTACTAGTGGTGGGAGTTGTTCTTCGTCTAGAGAAATTATTAATGTTAATCCTCCGAATCGATCCGATGAAATAGGCGGCGTTGGTGGTGGCGTTATGGCCGTAGCAGCTGCGGCTGCGGCGGTTGCAGCTGGGCTTCCGAGTTATGCAATGGATCAGCTCAGCTTTGTTCCGTTTATGAAAAGCTTTGATGAGGTGGCGAGGAGGGAAACTCCTCAGACTGGGCACGCTACATGTGAGGATGTAATGGCAGAACAACATCGTCATCGTCATCAACCATCATCATCAACATCACATCATATGGCTCATGATCATCACCATCATCATCATCAACAACAACAACAACGGCATCATGCATTCAACATAAGCCAGCCTACACATCCGATATCAACCATTATTTCTCCATCTACTTCGCTTCACCATGCCTCCATTAATATTCTTGACGATAATCCTTATCATGTTCATAGAATCTTGCTCCCCAATGAAAATTACCAGACACAACAGCAACTACGTCAAGAAGGAGAAGAAGAACATAATGATGGGAAGATGGGAGGAAGGTCAGCTTCCGGATTGGAAGAACTCATAATGGGCTGCACTTCTTCTACCACTCATCATGATGTAAAAGATGGGTCATCATCAATGGGGAACCAACAAGAAGCAGAATGGTTGAAGTACTCAACGTTTTGGCCAGCCCCTGACTCTTCTGACAACCAAGATCATCATGGGTAA
>AtNAC077
ATGCATATAGATGCGTATGTATTGTGTAGAGTGTTCTTCAAGCAAAACAATACAGGGAGCAGATATGCACCATTCTTGGAAGAAGAGTGGGATGATGATAATGGTGAAAGAGTTGCGATCCATGTTCCAGATGACGGTCCATTGCCTCTTTGTGTCCTCAACAAAGAAGCTCCATTGCCTCTCATCCAATACAAACGCAAGCGCCGAATCAGCTCAAGTCAAACCACTCAAGACCACCGTTCCTTCACAGAAACAATCATTGACAGTACTGCTTCCGCTGAGCCGCTCGATATCTCAGAACGAATTGCATTAAGAGCGCTCAACGGTATGTTAGATGATCTGGAGAAGGAGCAAGAACCAGTTGTTGTGGATGGCAATAAAATCAACGAGATTCAACAGGAAAGTCAGTTGCAGAGAAAGAAACTCATAGATCTGAACCTCAAAGAAGACGCTCCATCGCCTCTTTGTGTCGTCAACAAAGAAACTCCATCACCTCTCAAATATATGATCGATGATCTGGAGAAGGAACAAGAACCAGCCACCAAGAGGATCAACGATCTGGTACTGAAGGAGAATGACGAGATAGTTGTGTTCAGAGAGATGCAAGAGCGTGAAAGTATGAAGGCAGAAATGGAGATAAGCTTTCTTGAAGCGCAAATTGATGCGTTGGATAGAAAAATTGATCATCCTCATAAATAA
>AtNAC078
ATGGGTCGTGGCTCAGTGACGTCGCTTGCTCCTGGGTTCCGTTTTCACCCGACGGATGAGGAACTTGTTCGCTACTACCTTAAGCGTAAGGTCTGCAACAAACCCTTTAAGTTCGATGCTATTTCCGTCACCGACATATACAAGTCTGAGCCTTGGGATCTACCAGATAAGTCGAAGCTGAAAAGTAGAGACTTGGAATGGTACTTCTTTAGTATGCTGGATAAGAAGTACAGTAATGGTTCCAAGACGAATCGTGCTACGGAGAAAGGGTATTGGAAGACGACTGGGAAAGATCGGGAGATTCGTAATGGTTCAAGAGTCGTTGGGATGAAGAAGACACTTGTTTATCACAAGGGTCGAGCTCCTCGTGGTGAAAGGACCAATTGGGTTATGCATGAGTATCGGCTTTCTGATGAGGACTTGAAGAAAGCTGGTGTGCCACAAGAAGCATATGTGTTATGTAGGATATTCCAGAAAAGTGGTACGGGTCCTAAGAATGGGGAGCAGTATGGTGCTCCTTATCTTGAGGAGGAGTGGGAAGAAGATGGAATGACTTATGTACCTGCTCAAGATGCTTTCAGTGAAGGATTGGCTTTGAATGATGATGTTTATGTCGATATTGATGACATTGACGAGAAGCCCGAAAATCTGGTGGTCTATGATGCCGTTCCTATTCTACCTAACTATTGTCATGGGGAATCAAGTAACAATGTTGAATCAGGCAATTACTCAGACTCTGGAAATTACATTCAACCAGGAAACAATGTTGTCGACTCTGGTGGGTACTTTGAACAACCAATTGAAACTTTTGAGGAAGATCGGAAGCCTATTATACGGGAGGGTAGCATTCAGCCTTGTTCTCTGTTTCCAGAGGAACAAATTGGCTGTGGTGTGCAAGACGAAAATGTGGTGAATCTGGAATCTTCCAACAATAATGTGTTTGTAGCTGATACATGCTACAGTGACATTCCTATTGATCATAACTATTTACCCGATGAGCCATTCATGGATCCTAATAACAATCTTCCACTCAACGATGGTCTGTACCTGGAAACGAATGATCTCAGCTGTGCTCAACAAGATGATTTTAACTTCGAAGATTATCTCAGCTTCTTTGATGATGAGGGTTTGACTTTTGACGATTCTCTATTAATGGGACCTGAAGATTTTCTTCCCAACCAAGAAGCCCTTGACCAGAAACCTGCCCCTAAAGAATTGGAGAAGGAGGTCGCAGGAGGCAAAGAGGCAGTGGAGGAAAAGGAAAGTGGCGAAGGATCTTCTTCAAAACAAGATACAGATTTCAAGGACTTTGATTCAGCTCCGAAGTACCCATTTCTCAAAAAGACGAGCCACATGCTTGGAGCCATTCCTACTCCATCTTCATTTGCTTCACAGTTCCAAACAAAGGACGCAATGCGTCTACACGCAGCACAATCTTCTGGTTCAGTTCACGTGACTGCAGGTATGATGAGAATATCAAACATGACTCTAGCAGCGGACAGCGGTATGGGCTGGTCATATGACAAGAACGGTAACCTCAACGTAGTCCTTTCATTCGGGGTAGTCCAACAGGATGATGCGATGACTGCCTCGGGAAGCAAGACAGGAATTACGGCGACAAGAGCTATGTTAGTCTTCATGTGTTTATGGGTTCTCCTACTCTCTGTTAGCTTCAAAATAGTAACCATGGTGTCTGCTCGGTAA
>AtNAC080
ATGGAAACTTTCGGTGTGTTTCACAAGGAAGATGATGAGCAGATGGATTTGCCTCCTGGTTTTAGGTTTCATCCAACAGACGAAGAACTCATAACCCACTATCTCCACAAGAAGGTTCTTGACCTTGGTTTCTCGGCTAAAGCTATTGGTGAGGTTGATTTGAACAAAGCTGAGCCATGGGAGTTGCCATATAAAGCAAAAATTGGTGAGAAAGAATGGTACTTTTTCTGTGTGAGGGATAGAAAGTATCCGACTGGTCTGAGGACTAACCGAGCAACTCAAGCCGGTTATTGGAAGGCGACAGGGAAGGATAAAGAGATCTTCCGAGGCAAATCGCTTGTTGGTATGAAGAAAACACTTGTTTTCTACAGAGGAAGAGCTCCTAAAGGCCAGAAAACAAATTGGGTGATGCATGAGTATAGGCTAGATGGAAAACTCTCTGCTCACAACTTGCCTAAAACCGCTAAGAATGAATGGGTGATCTGCAGGGTATTTCATAAAACTGCTGGAGGTAAGAAGATCCCGATTTCGACGTTAATCCGAATCGGTTCTTACGGAACCGGGTCTAGTTTACCACCTTTAACTGATTCTTCACCATACAACGACAAAACCAAGACCGAACCAGTTTACGTGCCCTGCTTCTCCAACCAAGCTGAAACTAGAGGAACAATACTCAATTGCTTCAGCAACCCTTCCCTTAGCTCCATCCAACCAGATTTTCTCCAGATGATTCCACTCTACCAACCTCAATCTCTCAACATTTCCGAGAGTTCCAATCCGGTTCTTACGCAAGAACAATCAGTTTTACAAGCGATGATGGAAAACAACAGAAGGCAGAACTTCAAAACATTGAGCATCTCGCAAGAAACCGGGGTTTCGAACACCGATAACTCATCGGTTTTTGAATTTGGGAGGAAGCGATTTGATCATCAAGAAGTTCCATCTCCCTCTTCCGGTCCGGTTGATCTTGAACCTTTCTGGAATTACTGA
>AtNAC081
ATGAAGTCGGAGCTAAATTTACCAGCTGGGTTCCGATTCCATCCAACGGACGAGGAGCTTGTGAAATTCTACTTGTGCCGGAAATGTGCTTCCGAGCAGATCTCGGCTCCGGTTATCGCCGAGATTGATCTCTACAAGTTCAATCCTTGGGAGCTTCCAGAGATGTCTCTGTACGGAGAGAAAGAGTGGTACTTCTTCTCACCTAGAGATCGGAAATACCCAAACGGTTCGCGTCCTAACCGGGCAGCAGGAACCGGTTATTGGAAAGCTACCGGAGCAGATAAACCGATTGGTAAACCGAAGACGTTGGGTATCAAGAAAGCACTCGTCTTCTACGCAGGGAAAGCTCCAAAAGGGATTAAGACCAATTGGATAATGCATGAGTATCGTCTCGCTAATGTTGATAGATCAGCTTCTGTTAACAAAAAGAACAACCTACGACTTGATGATTGGGTTTTATGTCGAATATACAACAAGAAAGGAACCATGGAGAAGTATTTCCCCGCGGATGAGAAGCCGAGGACCACGACAATGGCTGAACAGTCATCATCACCTTTTGATACATCAGACTCGACTTACCCGACATTGCAAGAGGATGATTCCAGCAGCTCAGGTGGTCACGGTCACGTGGTGTCACCGGATGTTTTGGAGGTTCAGAGCGAGCCTAAATGGGGAGAGCTTGAGGATGCTTTGGAAGCTTTTGATACTTCAATGTTTGGTAGTTCCATGGAGTTGTTGCAGCCTGACGCTTTTGTCCCTCAGTTCTTGTATCAGTCTGATTATTTCACTTCCTTCCAGGATCCGCCTGAGCAGAAACCATTCTTGAATTGGAGTTTTGCTCCACAGGGGTAA
>AtNAC083
ATGGATAATGTCAAACTTGTTAAGAATGGTGTTTTGAGATTGCCACCTGGATTCAGATTCCATCCTACTGATGAAGAACTTGTGGTTCAATACCTTAAGAGGAAAGTTTGTTCTTCTCCTTTGCCAGCTTCAATCATCCCTGAGTTTGATGTTTGCAGAGCTGATCCTTGGGATTTACCTGGCAATTTGGAGAAAGAGAGGTACTTCTTTAGCACAAGGGAAGCTAAATACCCAAATGGGAACCGGTCTAACCGGGCAACTGGGTCTGGTTATTGGAAAGCTACCGGTATTGATAAACGGGTTGTGACCTCTAGAGGAAATCAAATCGTTGGTTTGAAGAAAACTCTTGTCTTCTACAAAGGCAAACCACCTCATGGCTCAAGAACCGATTGGATCATGCACGAATATCGCCTCTCTTCTTCTCCTCCGAGTTCTATGGGTCCCACTCAGAACTGGGTACTCTGTCGTATCTTCTTGAAGAAAAGAGCCGGTAACAAGAACGACGACGACGACGGAGATAGCCGTAATCTTAGACATAATAATAATAACAATTCGAGTGACCAAATTGAGATAATTACAACAGACCAAACAGATGATAAAACAAAACCAATCTTCTTTGATTTCATGAGAAAAGAAAGAACAACAGATTTGAACCTTTTGCCGAGCTCTCCTTCTTCCGATCATGCTTCAAGTGGAGTCACGACGGAGATCTTCTCTTCTTCCGATGAAGAGACCAGTAGTTGCAATAGTTTCAGATGA
>AtNAC086
ATGGCTCCGGTCTCGTTGCCTCCAGGTTTTAGGTTCCATCCAACGGACGAAGAACTAATCACTTACTATCTCAAGAGAAAGATCAACGGCCAAGAGATCGAGCTAGAGATTATCCCTGAAGTAGACCTCTACAAGTGCGAACCATGGGACTTGCCAGGGAAGTCACTGATTCCTAGCAAAGACCAAGAATGGTTCTTCTTCAGCCCACGGGACAGAAAGTACCCCAATGGTTCAAGGACAAACCGGGCAACAAAAGGCGGTTATTGGAAAGCCACAGGCAAAGACCGGCGGGTGAGTTGGAGAGATCGAGCCATTGGGACCAAGAAAACATTAGTTTACTACCGTGGACGTGCCCCGCATGGTATTAGAACTGGTTGGGTCATGCATGAATATCGCCTCGATGAATCCGAATGCGAGCCTTCTGCATTTGGCATGCAGGACGCATATGCACTCTGTCGCGTGTTTAAGAAAATAGTGATTGAGGCGAAACCAAGGGATCAACATCAGCAGCAGCATCAACCTTACGTCCACACGAGCTCGAATATAAGTGGTAGCTCGAGTTTTGACGTTTGTTCAGATCTTGAAATAAGTTCAAACACACCTTATAATACCGCTGCCCATATCCAACCGCGATTTGGAAACGCAAACGCAATTAGTGATCATGATGACTGGTCGCAGTACTTGTCACAAAACATGCCTACAAGCTTTTCAGATTACGGATCTCCTTATGGACCATACCTCACTCAATCAAAGGTGAATACAGAAGTGCAATGTGAGATGTTTCAACACCAAATGTCATTGCCACCATTGCGAGTAGAAAACTCGCAGGCTCAAACCAGCGATTTCTCCAAGAGACTACATCAAAACAGTGGTCAAAGTGGGTTCGACGACTTTACTTTCGCTGCAAGTAACTCCAACCAATTCTACAACAGCAACGTTGATGATCATTTGATACACATTGGAAATCTTGACGAGCAGAGTTATATAGAAGAACAAGAATTGATTTTGCCAAGTTTCCAGAGTAATGATCAAGATCTTGAACTTTATGGCGGATCTCGGACCAATACAATAGACAACATAGAGATCGACGATTTTTTCTCGTTTGAGAACCAAGCACAAGACAACGACAACTCAAACGTAACCCCAAACTCGGCAGGATTCGAAATGATTGGAGAAGAGATTATAGTAAACCATAAAATGCTCATTAGTACACGGCAGACTACGGAGATTTTATACTATCAAGTGGTACCGTCGCAGATATTGAAAATTCACATAAATCCGGTTCATGGAAATGAAGAGAGAACAATGTTAATGGAAGAAGACAGTGATGATTCTTGGTTCCAGAAGGCTGAAAATGTTGCGAAGATGAAACTGAAACAGATTAGTTTAGTTGCAAAACGTTATTACAAATGTCTTACTATTATTTTCTGA
>AtNAC087
ATGGCGGTTGTGGTTGAAGAAGGTGTGGTGTTGAATCATGGAGGTGAAGAGCTTGTGGATTTGCCACCTGGTTTCAGGTTTCATCCAACAGACGAAGAGATCATAACATGTTACCTTAAGGAGAAGGTTTTAAACAGCCGATTCACGGCTGTGGCCATGGGAGAAGCTGATCTCAACAAGTGTGAGCCTTGGGATTTGCCAAAGAGGGCAAAGATGGGGGAGAAAGAGTTCTACTTCTTCTGTCAAAGGGACAGGAAGTATCCGACTGGGATGAGGACGAACCGTGCGACGGAGTCAGGATACTGGAAAGCCACCGGGAAGGATAAGGAGATCTTCAAAGGCAAAGGTTGTCTCGTTGGGATGAAGAAAACACTTGTGTTTTATAGAGGAAGAGCTCCAAAAGGTGAAAAGACTAATTGGGTCATGCATGAATATCGTCTTGAAGGCAAATATTCGTATTACAATCTCCCAAAATCTGCAAGGGACGAATGGGTCGTGTGTAGGGTTTTTCACAAGAACAATCCTTCTACCACAACCCAACCAATGACGAGAATACCCGTTGAAGATTTCACAAGGATGGATTCTCTAGAGAACATTGATCATCTCCTAGACTTCTCATCTCTTCCTCCTCTCATAGACCCGAGTTTCATGAGTCAAACCGAACAACCAAACTTCAAACCCATCAACCCTCCAACTTACGATATCTCATCACCAATCCAACCCCATCATTTCAATTCTTACCAATCAATCTTTAACCACCAGGTTTTTGGTTCTGCTTCGGGCTCTACGTACAACAACAACAACGAGATGATCAAGATGGAGCAATCACTTGTTAGTGTATCTCAAGAAACATGCCTAAGCTCAGATGTGAACGCGAACATGACTACAACCACGGAGGTATCTTCGGGTCCTGTAATGAAACAAGAAATGGGGATGATGGGAATGGTGAATGGTAGCAAGTCGTATGAAGATCTATGTGACTTGAGGGGGGACTTGTGGGACTTCTAA
>AtNAC088
ATGATGCCGATGACTGAAGAATTTTACGATGAAGAGGAAGAGCTTGGTTGCTTTAGATTTAATCCTTCAGAAGAAGAACTCATACTCGATTATCTTCTACCAAAGCTTGGCTTCCACCAACCAAACACGATATATTTGTTAGAAGACAGGGACAACATCTACGCCAAAGAGCCGTGGCGGCTTAATCACACAGAGAATGATATCTTTGAACCTAACGAGTGGTTTTATTTCGTGAAAAGGACAAATCGCAAAGTTAAAGGTTGGAAAGCCACTGGAGAGTTAAAAGATGTCGTGTCGAAGAAAACCGGTGAAGTGATCGGGAAGAAGAGGAATCTCAGGTTCTACGTTGAAGGTGATGAGAGCAAAACGAGTGGTTGGACCATGAGGGAGTATTCTTCCATTGGCAATCAAAACCAACGTCTCTGCCACCTTAAAGGACCATGA
>AtNAC089
ATGGACACGAAGGCGGTTGGAGTTTCTAAGGATACGGCGGCGTCGATGGAAGCGTCGACGGTGTTTCCTGGGTTTAAATTCTCGCCGACGGATGTGGAGTTGATTTCGTATTACCTGAAGCGGAAGATGGATGGCTTGGAGAGGTCCGTTGAGGTTATACCGGACCTTGAGATTTACAATTTCGAGCCTTGGGATTTACCCGATAAGTCGATTGTGAAATCTGATAGCGAGTGGTTCTTCTTCTGTGCGCGTGGGAAAAAGTATCCACATGGTTCACAGAACAGGAGAGCAACGAAGATGGGATACTGGAAAGCAACTGGGAAAGAGCGTGATGTGAAGTCTGGTTCTGAGGTCATTGGAACAAAGAGGACGCTTGTTTTCCATATTGGTCGTGCACCAAAAGGCGAAAGAACTGACTGGATTATGCACGAGTACTGCGTGAAAGGAGTATCTCTGGATGATGCTATGGTTGTTTGCCGGGTTAGGAGGAACAAAGAATACAATAGTGGTACAAGTCAGAAGGCACCAAAGCCAAATTCATCAGCCGAGAAGCATGCGAAAGTCCAAAATGGCGCTACGAGTTCAGGGAGCCCGTCTGATTGGGACAACTTGGTTGATTTTTACCTAGCAGGTGAATCAGGGGAGAAACTACTCGCTGAGATGGCAGAGTCATCAGAAAATCTACAGGTGGATAATGACGAGGATTTCTTTGCGGATATCCTAAGAGACGAAATCATCAATCTCGATGAAGCGGTGATGACAGGGAACACACCAAACGAAGTGCCAACACTAGAATCAGCATCAATGGAGATAAGGGTACTTCCTTTACCAAACATGATAGACAAACAAATGTCATCACTGTTAGAGGAAAGACCATCACAGAAGAAGAAAGGAAAAGACGCCACGGAATCATTGTCGAGCTGCTTCGTGGGTTTATACTCGATCAAATCAGTGAACAAGGCACGATGGGATGTTATTATAGGTGTAGTGGCTCTGATAGCAATGTTGTTTTATCTAGAATAA
>AtNAC090
ATGGCCGATGAGGTCACAATCGGGTTTCGCTTCTATCCCACGGAAGAAGAACTGGTTTCGTTCTACCTACGAAACCAGCTCGAAGGAAGGAGTGATGACTCAATGCATCGTGTCATTCCCGTACTTGACGTCTTTGAGGTCGAGCCTAGTCATCTTCCAAATGTTGCTGGAGTGAGATGTCGAGGAGACGCTGAGCAATGGTTCTTCTTCGTGCCACGACAAGAACGCGAAGCAAGAGGAGGCAGACCGAGTAGAACTACTGGTTCAGGATACTGGAAAGCAACTGGATCACCTGGTCCAGTCTTTTCCAAAGACAACAAAATGATTGGAGCAAAGAAAACTATGGTTTTCTACACTGGAAAAGCACCCACAGGAAGAAAAACTAAATGGAAAATGAATGAGTACCACGCCGTTGACGAAACAGTCAACGCTTCCACAATCCCTAAGCTGAGACGTGAGTTCAGTTTATGTCGAGTCTACATAACAACAGGAAGCTCCAGAGCTTTTGATAGACGTCCTGAGGGAGTTTTGCAGACAGAGAGAATGCTAACAAGTGATGTTGCAGTAGCTGAGACATCGTTCCGTGTGGAAAGCTCACTGGAAACTTCGATTTCAGGAGGAGAACATATTGATGTCTCTATGAACACAGAGTTTGTTGATGGACTATCAGAACCGATGTGGGACTGGGAACAGCTGACTTGGCCTTGA
>AtNAC091
ATGAAAGAAGACATGGAAGTACTATCGCTCGCTTCACTACCGGTTGGGTTCAGATTTAGTCCAACGGACGAAGAGTTAGTCCGGTACTATCTCCGGCTCAAGATCAACGGTCACGATAACGACGTTAGAGTAATTCGTGAGATCGATATCTGCAAATGGGAGCCTTGGGATTTGCCTGATTTTTCTGTGGTGAAGACAACAGACTCAGAGTGGCTCTTCTTTTGTCCTTTGGACCGGAAATATCCGAGTGGAAGTCGAATGAATAGAGCTACTGTGGCTGGATACTGGAAGGCGACGGGAAAAGACCGTAAGATCAAATCAGGAAAGACTAAGATTATAGGTGTTAAGAGGACTCTAGTGTTTTATACAGGTCGTGCTCCTAAAGGGACACGAACTTGTTGGATTATGCATGAGTATCGTGCTACTGAGAAGGATCTTGATGGAACAAAGTCTGGCCAGAATCCGTTTGTTGTTTGTAAGTTGTTTAAGAAGCAAGATATTGTGAACGGAGCTGCTGAACCAGAAGAGTCAAAGTCATGTGAAGTTGAACCAGCGGTATCGTCTCCAACTGTTGTGGACGAGGTTGAAATGTCTGAGGTATCTCCTGTTTTCCCTAAAACAGAAGAGACTAATCCTTGTGACGTCGCAGAGTCTTCTCTTGTAATCCCCAGCGAATGTCGTAGTGGATACTCTGTCCCTGAGGTTACAACCACCGGGCTTGACGATATCGATTGGCTCTCGTTTATGGAGTTTGATTCCCCGAAGCTGTTCTCTCCGTTGCACTCTCAGGTGCAATCTGAGCTCGGTTCCTCTTTCAATGGCTTACAATCTGAGTCTAGTGAATTGTTCAAAAACCACAATGAGGATTACATTCAGACTCAGTACGGTACAAATGATGCGGATGAATATATGTCCAAGTTCTTGGATTCTTTTCTTGACATTCCCTATGAGCCAGAACAGATCCCATATGAGCCACAGAATCTTAGCTCATGCAACAAGATCAATGATGAATCTAAGAGAGGAATTAAGATTAGAGCTCGACGAGCACAAGCCCCGGGTTGTGCTGAGCAGTTTGTAATGCAGGGCGATGCCTCAAGAAGGCTGCGTCTTCAGGTTAACCTTAACAGCCACAAGTCAGAAACTGACAGTACACAACTTCAATTTATCAAGAAAGAGGTTAAGGACACAACAACGGAAACTATGACGAAAGGATGTGGAAATTTCACAAGATCAAAGAGCAGGACTAGTTTCATATTCAAGAAAATTGCAGCCATGGGATGTTCATACAGAGGGCTTTTCAGAGTCGGTGTGGTAGCGGTTGTGTGTGTGATGTCGGTCTGCAGTCTAGTCGCATAA
>AtNAC092
ATGGATTACGAGGCATCAAGAATCGTCGAAATGGTAGAAGATGAAGAACATATAGATCTACCACCAGGATTCAGATTTCACCCTACTGATGAAGAACTCATAACTCACTACCTCAAACCAAAGGTTTTCAACACTTTCTTCTCTGCTACTGCCATTGGTGAAGTTGATCTCAACAAGATTGAGCCTTGGGACTTACCATGGAAGGCTAAGATGGGAGAAAAAGAATGGTATTTCTTCTGTGTGAGAGACCGGAAATACCCGACCGGTTTAAGGACAAACCGGGCGACAGAAGCCGGTTATTGGAAAGCCACAGGAAAAGACAAAGAGATATTCAAGGGAAAATCACTTGTGGGTATGAAGAAAACTTTGGTTTTCTATAAAGGAAGAGCTCCTAAAGGAGTTAAAACCAATTGGGTTATGCATGAATATCGTTTAGAAGGCAAATATTGTATTGAAAATCTTCCCCAAACAGCTAAGAACGAATGGGTTATATGTCGTGTTTTCCAAAAACGTGCCGATGGTACAAAGGTTCCAATGTCAATGCTTGATCCACACATTAACCGAATGGAACCAGCCGGTTTACCTTCGTTAATGGATTGTTCTCAACGAGACTCCTTCACCGGTTCGTCGTCTCACGTGACCTGCTTCTCCGACCAAGAAACCGAAGACAAAAGACTTGTCCACGAGTCCAAAGACGGTTTTGGTTCTCTGTTTTACTCGGATCCTCTGTTTTTACAAGACAATTATTCGCTAATGAAGCTGTTGCTTGACGGTCAAGAAACTCAATTCTCCGGCAAACCTTTCGACGGTCGTGATTCGTCCGGTACAGAAGAATTGGATTGCGTTTGGAATTTCTGA
>AtNAC093
ATGGCTAAGAAAGAGAAGATCGAGCAAGTGATTTCAATGGGTGGAATAATGTGGGAAGGTCTCAATTCGAGTTTAATCAAAGTCGATGAAGCTTTGCTTAAGCAGCAGATCCGAGAATTCGAGAAGGGTAACGATAAAGAATGGTTTATTATAACGGAGAGGAACAAAGTTGATCAAGGTTTAAGCCAAACAAAGAGAGTTGGTAATGGTGCGAAAAGGCAGAAACGTGTTGACACTAACGGAGGATATTGGCACGCAACAGTGGCTGCCCAAAAGATCAACGCTGGAGATGGTGTCGTTGGCAACAAAAGGCCACTTGCATACTACGATAGGAAACCATCAGAAGACGTCAAAACTGATTGGTTAATGCAAGAATACTCTCTTGATCACAACAACGACAAGGTAAGATTACACTTTGTGCAAGATTTATCTTACTCCACAAGCAACAAAGAAGTTGGAGAAGAGAAGAAGAAGCAGAAGAAAGGAGAACCTGTGGAAGCATCGGAAGGGCAGCAGCCTTGTAATGCCGAGTATCATCAACCGCTAGCACCTCTAGATTCTTGCCAACCGCAGCCTCATGATTTGGCTGAGCAGCTGGATTTGCATCAACCAGAACAGTTGCAGCTGCAACAGCCTCATGATATTGTGTATCAACCACAGTATTGTTTACTTCCAGAACAACATCAGCTGCAGCCTTTTCCTGATAACTTTTCTGAGTTGAACAGCTTTCAACAGCAACCAGTGATGATCCCAGACGATTTAGAAGATTTCTTGGCTGAATTAATGGAGCCACATTCACTGGATGGAGATGAAGAATCCAACAATTATGGGTTTTTTGAAGGCTTATTTGACACAGAAGGAATTAATGATAAAACATTACACTAA
>AtNAC094
ATGGTTCTAGTTATGGATGATGAAGAGAGTAACAACGTTGAAAGATATGACGACGTCGTATTGCCAGGGTTTAGGTTCCATCCCACTGATGAAGAACTCGTAAGTTTCTACTTGAAACGGAAGGTTTTACACAAATCTCTTCCCTTTGATCTCATCAAGAAAGTCGACATTTACAAATACGATCCATGGGACCTCCCAAAGCTTGCAGCGATGGGGGAAAAAGAGTGGTACTTTTATTGTCCTAGAGACAGGAAATACCGCAACAGCACAAGACCTAACCGAGTAACTGGAGGTGGCTTCTGGAAAGCAACCGGAACAGACCGGCCTATATACTCATTGGACTCCACTCGATGCATCGGTTTGAAGAAATCACTTGTGTTCTACCGTGGTCGAGCTGCTAAAGGAGTCAAAACCGATTGGATGATGCATGAATTTCGTCTCCCTTCTCTCTCTGACTCTCATCACTCATCATATCCCAATTACAATAACAAGAAGCAACACCTTAACAATAACAACAACAGCAAGGAGCTTCCTTCAAACGATGCTTGGGCGATATGTAGAATATTTAAGAAGACAAATGCAGTATCCTCACAAAGATCAATCCCACAATCTTGGGTTTATCCAACGATTCCTGACAACAATCAACAGTCACACAACAACACCGCAACTCTCTTAGCTTCATCAGACGTTCTCAGCCACATATCAACAAGACAAAACTTTATTCCTTCTCCAGTCAACGAACCCGCAAGCTTCACAGAATCAGCTGCTTCTTACTTCGCGTCTCAGATGCTCGGAGTCACGTACAATACAGCCAGAAACAACGGAACAGGGGATGCTCTGTTTCTGAGAAACAATGGAACAGGGGATGCTCTGGTTCTGAGCAACAATGAGAATAACTACTTCAACAACTTGACTGGAGGGTTGACTCATGAGGTTCCGAATGTAAGATCAATGGTGATGGAGGAGACTACGGGGAGTGAGATGTCGGCGACGTCGTATTCCACTAACAATTAA
>AtNAC095
ATGGGCCCAACATACAGAGCTTTGCCAGTAGGTATGAGGTTTCGTCCTTCAGATTTGGAGTTGGCTGTTTACTTTTTGATCAAGAAAGCTTTAGGACTTCCCATGAAAGCTCTTACTGTGCCCGACGAATGTAATGATATCTTCTCAACACATCCTCGCGACTTGCCTGGCTATGGAAGCGAAGAGCATTGGTACTTCTACTGCAAGAAACCCAAGAATCAAGTTACTAGAACGAAATCTTATAACCTCTGGATACCAACGGGAGAAAAAACTGATGTGTTAGATCCAAAGAAGAATGGCGGCGAATTAGTCGGTATCAAGCATTCGTTTACTTTCATTGAGAACGAAGAAGAAGAAGAATCTGATAACAAGAACGGCGATGAAGAAGAACCTCCACAATGCAATTGGTTCTTGGATGAAATCAGCCTCCCATTGACAGTTGTGGATACTGATTGGACTCTGTGTCATATCTTTTACGAGAAGGTTAAACCTGAATTTGGTAATTTGCATATAGTCGAATCTGAATCCGAATCCGAAGAAGAAGAAGAAGATGAAAGTGTTGATAAGCCTGCAGAGAGTTTGGATAGTGTTAAAGAGAAAGATGGAACTGTTCTTCCTCCACCTCCTGCTACACCTTAG
>AtNAC097
ATGGACATTTCTGCGCAGAGATTTGCCATGAACGGAAGAAGCATGAGACTCCCTCCCGGGTTTCGGTTCGATCCCGATGATGAAGATCTTGTGTTCGAGTATCTCGCCAAGAAGGTCCTCCACCGTCCAATGGACTTCGATCTCCCTGAGCTCCGTTCTTGCAATGTTGATCCATGGGACTTGCTAGGAGAGAAGAACAAGGAAGTGTATTACTTCGTGAAGAAGGAAGAGCGAGAGAGGAAGGGAAGAGAGACGTTATCCGGTTATTGGGAAGAGTGTGAAGAAGAGGAAGTAATGGAGGCTGGTGGTCGTGATTGTATTCATTTAGAAGGAAGGAGAAAGACATTTGCTTTCTTTATTGGAAAAAAACCTCGAGGGACAATAACTCCATGGATCATGTACGAGTTCCGACTTCTTTCCTCTAGAGCTACAAGGTGGTCATCGTCCCCTCTACCTCGGGGTGAGGTAGGAAAATGGAGGGCGGTGAAAGTCGTAGTGAAGGAAGAGAATGATGAAGAGATGGTGGAGGATGAGCACGAGTCTGACGAGTCTGATGGCGAGGAAGTTATTCAAAGCCGGTGA
>AtNAC098
ATGGACATTCCGTATTACCACTACGACCATGGCGGAGACAGCCAATATCTTCCACCGGGTTTCAGGTTTCATCCCACGGACGAAGAGCTCATCACTCATTACCTTCTCCGCAAAGTCCTCGACGGTTGCTTCTCAAGCCGTGCCATCGCAGAAGTTGATCTCAACAAGTGTGAGCCTTGGCAACTTCCCGGGAGAGCTAAGATGGGAGAGAAAGAATGGTACTTCTTTAGCCTCCGTGACCGGAAGTATCCGACGGGACTGAGAACTAACAGAGCAACTGAGGCTGGTTACTGGAAAGCTACCGGAAAAGACAGAGAGATCTTTAGTTCAAAGACTTGTGCACTTGTTGGGATGAAGAAGACTCTTGTCTTTTACAAAGGAAGAGCTCCGAAAGGAGAGAAGAGTAATTGGGTTATGCATGAATATCGTCTTGAAGGCAAATTCTCTTACCATTTCATCTCAAGAAGCTCCAAGGATGAATGGGTGATCTCTAGGGTTTTCCAGAAAACCACTTTAGCTAGCACCGGAGCCGTCTCCGAAGGAGGAGGAGGAGGAGGAGCAACTGTGAGCGTAAGCAGCGGTACTGGTCCATCTAAAAAGACGAAAGTACCCTCAACAATCTCAAGAAACTATCAAGAACAACCAAGCTCTCCTTCCTCCGTCTCACTCCCACCTCTCCTGGATCCGACCACTACCCTCGGCTACACCGACAGCAGTTGCTCCTACGACAGCCGTAGCACCAACACAACCGTCACAGCCAGCGCAATAACCGAGCACGTGTCCTGTTTCTCCACTGTCCCTACTACTACTACGGCCTTGGGCTTAGACGTTAACTCATTCAGCCGTCTTCCACCGCCGCTAGGGTTTGACTTTGACCCTTTTCCTCGTTTCGTTTCTAGAAACGTCTCGACTCAATCTAACTTCAGATCGTTCCAAGAAAACTTCAATCAATTTCCTTACTTTGGATCGTCTTCTGCATCGACTATGACCTCCGCCGTTAATCTGCCTTCTTTCCAAGGCGGCGGAGGCGTCTCCGGGATGAATTACTGGCTACCGGCGACTGCCGAAGAGAATGAGTCAAAGGTCGGTGTGCTTCATGCTGGACTTGACTGTATTTGGAACTACTGA
>AtNAC100
ATGGAGACTTTTTGTGGGTTTCAAAAGGAGGAAGAGCAGATGGATTTACCTCCTGGGTTCAGGTTTCATCCAACAGATGAAGAACTCATAACTCACTATCTCCATAAGAAGGTTCTTGACACCAGCTTCTCAGCTAAAGCTATCGGTGAAGTTGATTTAAACAAATCAGAGCCATGGGAGTTACCATGGATGGCAAAAATGGGTGAGAAAGAATGGTATTTTTTCTGTGTGAGAGACAGAAAGTATCCCACCGGTTTAAGAACTAACCGAGCAACTGAAGCCGGTTATTGGAAGGCGACCGGGAAGGATAAAGAGATATACCGAGGCAAATCACTTGTTGGGATGAAGAAGACACTTGTTTTCTATAGAGGAAGAGCTCCTAAAGGTCAGAAAACCAACTGGGTGATGCATGAGTACAGGCTTGAAGGAAAATTCTCTGCCCATAACTTGCCGAAAACCGCAAAGAATGAATGGGTGATATGCAGGGTGTTCCAAAAGAGTGCTGGAGGGAAGAAGATCCCGATTTCGAGTCTAATCCGAATCGGTTCACTCGGAACCGACTTTAACCCTTCGCTTTTGCCCTCTTTAACCGATTCTTCGCCTTACAACGATAAAACCAAAACAGAACCGGTCTACGTGCCCTGCTTCTCCAACCAAACGGATCAAAACCAAGGAACCACACTCAATTGCTTCAGCAGCCCTGTTCTTAACTCGATCCAAGCCGACATTTTTCACAGGATTCCACTCTATCAAACTCAGTCCCTCCAGGTTTCTATGAATCTACAGAGCCCGGTTCTCACGCAAGAACACTCAGTTCTACATGCTATGATCGAGAACAACAGAAGACAAAGTCTCAAAACGATGAGTGTCTCACAAGAAACCGGAGTTTCAACTGACATGAACACTGATATCTCATCGGATTTTGAATTTGGTAAGAGACGGTTTGATTCTCAAGAAGATCCGTCTTCCTCTACTGGACCGGTTGATCTTGAACCTTTCTGGAATTACTGA
>AtNAC102
ATGGACTTTGCTCTCTTCTCCTCGATTTCAATCTTTGAGATAAACCACAAAGATCCTCCGATTCGAAGGTTTATAAAAACTCAAAATCGAATCTTATCCACAAGAAAACAACAAGGTACTTTTCCAAAAATGAAGGCGGAGTTGAATTTGCCGGCGGGATTCCGATTTCATCCGACGGACGAAGAGCTTGTCAAGTTCTATCTTTGCCGGAGATGTGCGTCAGAACCGATTAACGTTCCGGTTATCGCAGAGATTGACTTGTACAAATTCAATCCATGGGAGCTTCCAGAAATGGCGTTGTACGGTGAGAAAGAATGGTACTTCTTCTCGCATAGAGACCGGAAATACCCAAACGGGTCGAGACCAAACCGGGCAGCTGGAACCGGTTATTGGAAAGCGACTGGAGCTGATAAACCGATCGGAAAACCGAAGACGTTAGGGATTAAGAAAGCACTCGTCTTCTACGCAGGAAAAGCTCCGAAAGGGATTAAAACGAATTGGATTATGCACGAGTATCGTCTCGCTAATGTCGATCGATCTGCTTCTACCAACAAGAAGAACAACTTAAGACTTGATGATTGGGTTTTGTGTCGGATATACAATAAGAAAGGAACAATGGAGAAGTATTTACCGGCGGCGGCTGAGAAACCGACGGAAAAGATGAGTACGTCGGACTCAAGATGCTCAAGTCACGTGATTTCACCGGACGTCACGTGTTCTGATAACTGGGAGGTTGAGAGTGAGCCCAAATGGATTAATCTGGAAGACGCGTTAGAGGCATTTAATGATGACACGTCCATGTTTAGTTCCATTGGTTTGTTGCAAAATGACGCCTTTGTTCCTCAGTTTCAGTACCAGTCCTCCGATTTCGTCGATTCGTTTCAGGACCCGTTCGAGCAGAAACCGTTCTTGAATTGGAATTTTGCTCCTCAAGGGTAA
>AtNAC105
ATGATGAAGGTTGATCAAGATTATTCGTGTAGTATACCGCCTGGATTTAGGTTTCATCCGACAGATGAAGAACTTGTCGGATATTATCTCAAGAAGAAAATCGCCTCCCAGAGGATTGATCTCGACGTTATCAGAGAAATTGATCTTTACAAGATCGAACCATGGGATCTACAAGAGAGATGTAGGATAGGGTACGAGGAGCAAACGGAGTGGTATTTCTTCAGCCATAGAGACAAGAAGTATCCGACTGGGACTAGGACAAACCGAGCCACCGTGGCCGGTTTCTGGAAAGCAACGGGCCGGGACAAGGCGGTTTACCTCAACTCCAAACTTATCGGTATGAGAAAAACGCTTGTCTTTTACCGAGGTCGAGCGCCTAATGGCCAAAAGTCCGATTGGATCATTCACGAATACTACAGCCTCGAGTCACACCAGAACTCTCCTCCACAGGAAGAAGGATGGGTAGTGTGTAGAGCATTTAAGAAACGAACGACCATCCCAACAAAAAGGAGGCAACTTTGGGATCCGAACTGCTTATTCTACGACGACGCCACTCTCTTGGAACCTCTCGACAAGCGAGCCAGACATAATCCTGATTTTACCGCCACACCGTTCAAGCAAGAACTACTCTCCGAGGCCAGTCACGTCCAGGATGGAGATTTCGGATCTATGTACCTTCAATGCATCGATGATGATCAATTCTCCCAGCTTCCTCAGCTCGAGAGCCCCTCTCTTCCGTCGGAAATAACTCCCCATAGTACTACTTTTTCTGAGAACAGTAGCCGGAAAGATGACATGAGCTCCGAGAAGAGGATCACTGACTGGAGATATCTAGATAAGTTCGTGGCGTCTCAATTTTTGATGAGTGGAGAAGACTAA
