# Supplementary material for: The ABA-induced NAC transcription factor MdNAC1 interacts with a bZIP-type transcription factor to promote anthocyanin synthesis in red-fleshed apples
Source: Hortic Res. 2023 Mar 15;10(5):uhad049. doi: 10.1093/hr/uhad049 (PMC10186271; doi:10.1093/hr/uhad049)
Supplement: Web_Material_uhad049 [file web_material_uhad049.zip › Supplemental Table.xlsx]

## Sheet: Sheet1
Table S1 List of genes identified from yeast one-hybrid screen using MYB10 promoter as bait
Annotated Function									Gene ID
Malus domestica NAC transcription factor NAC1									LOC126595069
Malus domestica cell number regulator 10-like									LOC103423731
Malus domestica zinc finger protein BRUTUS-like									LOC103425425
Malus domestica profilin-3									LOC114826514
Malus domestica protein DEHYDRATION-INDUCED 19									LOC103403694
Malus domestica golgin candidate 5-like									LOC126634444
Malus domestica protein PHLOEM PROTEIN 2-LIKE A1									LOC103434454
Malus domestica F-box protein SKIP28-like									LOC103430621
Malus domestica transcription factor PAR2-like									LOC103411504
Malus domestica WRKY protein WRKY11									LOC103427630
Malus domestica nuclear pore complex protein NUP62									LOC103439016
Malus domestica thaumatin-like protein 1b									LOC103443405
Malus domestica protein argonaute 4-like									LOC103427265
Malus sylvestris MADS-box protein JOINTLESS-like									LOC126626741
Malus domestica metallothionein-like protein type 2									LOC103433417
Table S2 List of genes identified from yeast two-hybrid screen using NAC1-N as bait
Gene ID									Annotated Function
Malus domestica bZIP transcription factor 23									LOC103436484
Malus sylvestris xyloglucan 6-xylosyltransferase 2-like									LOC126606913
Malus domestica transcription factor TGA4-like									LOC103439342
Malus domestica PHD finger protein ING2									LOC103414841
Malus domestica protein MRG1									LOC103453727
Malus domestica heat stress transcription factor B-3									LOC103449761
Malus domestica protein transport protein SEC13 homolog B-like									LOC103443828
Malus sylvestris transcription factor MYB14									LOC126606249
Malus domestica transcription factor TCP20-like									LOC114826850
Malus domestica DELLA protein RGL1-like									LOC103404515
Malus domestica dehydrin COR47-like									LOC103415521
Malus domestica protein LIGHT-DEPENDENT SHORT HYPOCOTYLS 5-like									LOC103447332
Malus domestica ethylene-responsive transcription factor ERF113									LOC103433166
Table S3. Primers used in this study.
Primers for quantative RT-PCR in apple
Gene name	Forward				Reverse
F3H	TGGAAGCTTGTGAGGACTGGGGT				CTCCTCCGATGGCAAATCAAAGA
DFR	GATAGGGTTTGAGTTCAAGTA				TCTCCTCAGCAGCCTCAGTTTTCT
ANS	CCAAGTGAAGCGGGTTGTGCT				CAAAGCAGGCGGACAGGAGTAGC
UFGT	CCACCGCCCTTCCAAACACTCT				CACCCTTATGTTACGCGGCATGT
MYB10	GAGAGAGACCAATGTGATAAGA				CTAACAAGGTCTCCCACCAATCA
bHLH33	TCCGACAGAAGACTCCATGATG				CGTGTTTAGCAAAAGAGTGAGCC
NAC1	TACTGGACATGGACTACTTG				GGTAATTCGGCACTTCAC
ACTIN	TGACCGAATGAGCAAGGAAATTACT				TACTCAGCTTTGGCAATCCACATC
Primers for gene cloning and transgene
Gene name	Forward				Reverse
NAC1	ATGGAGGCAAAACGAAGC				CGGTCCAAACCACGGT
bZIP23	ATGGGGTCTAATTTCAACTTC				CCAAGGGCCTGTCAATGTTC
NAC1-RNAi	GCTCTCGTGTTTTACCAGG				GGCCATGCTGGTCTGAAAATC
NAC1-TRV1	GCACGAGTATCGCTTAAGCG				TGCTGGTCTGAAAATCGTATC
Primers for Y1H
Name	Forward				Reverse
NAC1 pGADT7	ATGGAGGCAAAACGAAGC				TTACGGTCCA AACCACG
MYB1 pABAi	GGTTCATGTATAACAGTATCAGTTCG				TCCACAGAAGCAAACACTGACAAGTTT
MYB10 P1-pHIS2	AGGACCACCGATGGTATAATGT				TCCACAGAAGCAAACACTGACAAGTTT
MYB10 P2-pHIS2	GGTTCATGTATAACAGTATCAGTTCG				ACTTGGTTAACTGTCTTGCGGGAC
UFGT-pHIS2	ACTTCTAGAGTGAGTATGTCAGAAT				TACAGCTTACAAGGCTAATTAG
Probes for EMSA assay
Name	Forward				Reverse
MYB10 Hot Probe	TTTAATAAAAAGGACCCTGAACACGTGGGAACCGGCCCGTTTGTAA				TTACAAACGGGCCGGTTCCCACGTGTTCAGGGTCCTTTTTATTAAA
MYB10 Mutant Probe	TTTAATAAAAAGGACCCTGAATTAATGGGAACCGGCCCGTTTGTAA				TTACAAACGGGCCGGTTCCCATTAATTCAGGGTCCTTTTTATTAAA
UFGT Hot Probe	GTGATTGGCTTCTGATGTTGACACGTGTCGCGCTGTGGTTGGCTTC				GAAGCCAACCACAGCGCGACACGTGTCAACATCAGAAGCCAATCAC
UFGT Mutant Probe	GTGATTGGCTTCTGATGTTGACCTCTGTCGCGCTGTGGTTGGCTTC				GAAGCCAACCACAGCGCGACAGAGGTCAACATCAGAAGCCAATCAC
Primers for Y2H
Name	Forward				Reverse
NAC1-pGADT7	ATGGAGGCAAAACGAAGC				TTACGGTCCA AACCACG
bZIP23- pGADT7	ATGGGGTCTAATTTCAACTTC				CCAAGGGCCTGTCAATGTTC
NAC1-pGBKT7	ATGGAGGCAAAACGAAGC				TTACGGTCCA AACCACG
NAC1-N-BK	ATGGAGGCAAAACGAAGC				CAGATAAGCTTTGCCCGGAT
NAC1-C-BK	ATGGATCAAAAAGTGGAAGA				TTACGGTCCA AACCACG
